# Supplementary material for: NKX2-1 drives neuroendocrine transdifferentiation of prostate cancer via epigenetic and 3D chromatin remodeling
Source: Nat Genet. 2025 Jul 21;57(8):1966–80. doi: 10.1038/s41588-025-02265-4 (PMC12339387; doi:10.1038/s41588-025-02265-4)
Supplement: Supplementary file 4 — Supplementary Tables 1–5. [file 41588_2025_2265_MOESM4_ESM.xlsx]

## Sheet: Information
Supplementary Tables
Supplementary Table 1.Number of reads in each Hi-C experiment and interaction states
Supplementary Table 2. Antibodies used in this study
Supplementary Table 3. Oligonucleotides used in this study
Supplementary Table 4. Number of reads in each single-cell multiome sample
Supplementary Table 5. Number of reads and bases in each nanopore sequencing sample

## Sheet: Table 1
Supplementary Table 1.Number of reads in each Hi-C experiment and interaction states
Sample	Assay	Raw reads	Valid_reads	Cis_interaction	Trans_interaction	Cis_interaction>20kb
*LNCaP (FOXA2-D0)	Arima Hi-C
FOXA2-D14	Arima Hi-C	1179644211	670529558	562158033	108371525	317744923
FOXA2-D21	Arima Hi-C	1009209809	629201345	548979270	80222075	254855552
FOXA2-D28	Arima Hi-C	1255075416	702462350	617892809	84569541	368286576
NCI-H660	Arima Hi-C	1031656036	688861980	586718265	102143715	357572136
LuCaP35CR	Arima Hi-C	961847931	619366954	424674411	194692543	243598863
LuCaP147	Arima Hi-C	1048480083	644534817	490995052	153539765	343732259
LuCaP93	Arima Hi-C	1191515557	755559226	548520919	207038307	284000115
LuCaP145.2	Arima Hi-C	1095138281	733438241	596917112	136521129	363580960
LuCaP145.1	Arima Hi-C	1011790439	838540519	544062136	56424736	76068637
LuCaP70CR	Arima Hi-C	827017517	641982824	457956839	43983472	82351982
LuCaP77CR	Arima Hi-C	1141314480	849570408	466646388	106571999	210300792
LuCaP86.2CR	Arima Hi-C	959529041	608053482	459390895	61451038	153465375
LuCaP105CR	Arima Hi-C	1151704358	787593727	505375540	190601182	242223365
LuCaP147CR	Arima Hi-C	962820690	666040639	462192111	119516176	251497799
LuCaP167CR	Arima Hi-C	861878922	604218188	376125286	173521922	150015104
LuCaP173.1	Arima Hi-C	1096380049	792426669	615733593	86601497	183482717
*The Hi-C data of LNCaP was downloaded from: PMID: 34092790

## Sheet: Table 2
Supplementary Table 2. Antibodies used in this study
Antibody	Source	Catalog Number	Application
Rabbit polyclonal anti-AR	Millipore	Cat# 06-680	WB
Rabbit polyclonal anti-AR	Santa Cruz Biotechnology	Cat# sc-816	WB for mouse sample
Rabbit polyclonal anti-BRN2	Bethyl Laboratories	Cat#A303-583A-M	WB
Rabbit monoclonal anti-HOXB13	Cell Signaling Technology	Cat#90944S	WB
Rabbit recombinant anti-AR	Abcam	Cat#ab108341	IHC
Rabbit polyclonal anti-histone H3	Abcam	Cat#ab1791	WB
Mouse monoclonal anti-NCAM/CD56	Santa Cruz Biotechnology	Cat#sc-7326	WB
Mouse monoclonal anti-SYP/Synaptophysin	Santa Cruz Biotechnology	Cat#sc-17750	WB/IHC
Rabbit recombinant anti-FOXA2	Abcam	Cat#ab256493	ChIP/DiMeLo-seq
Rabbit recombinant anti-FOXA2	Abcam	Cat#ab108422	WB/IHC/Co-IP
Mouse monoclonal anti-TTF1/NKX2-1	Santa Cruz Biotechnology	Cat#sc-53136	IHC/Co-IP
Rabbit polyclonal anti-TTF-1/NKX2-1	Sigma-Aldrich	Cat#07-601	WB/ChIP
Rabbit monoclonal anti- acetyl-histone H3 (Lys27)	Cell Signaling Technology	Cat#8173S	WB/ChIP
Rabbit polyclonal anti-histone H3 (mono methyl K4)	Abcam	Cat#ab8895	ChIP
Rabbit polyclonal anti-p300	Bethyl Laboratories	Cat# A300-358A-M	WB/ChIP
Rabbit monoclonal anti- CBP	Cell Signaling Technology	Cat#7389S	WB/ChIP/Co-IP
Rabbit monoclonal anti- SOX2	Cell Signaling Technology	Cat#14962S	WB/IHC
Rabbit monoclonal anti- PTEN	Cell Signaling Technology	Cat#9188S	WB
Mouse monoclonal anti- p53	Cell Signaling Technology	Cat#2524S	WB
Mouse monoclonal anti-GAPDH	Proteintech	Cat#60004-1-Ig	WB
Mouse monoclonal anti-β-Actin	Santa Cruz Biotechnology	Cat#sc-47778	WB
Rabbit monoclonal anti-HA-Tag	Cell Signaling Technology	Cat#3724S	WB
Mouse monoclonal anti-HA-Tag	Santa Cruz Biotechnology	Cat# sc-7392	Co-IP
Mouse monoclonal anti-FOXA2	Abnova	Cat#H00003170-M12	Co-IP
Rabbit (DA1E) mAb IgG XP® Isotype Control	Cell Signaling Technology	Cat#66362	ChIP/DiMeLo-seq
Rabbit monoclonal anti-Tri-Methyl-Histone H3 (Lys4)	Cell Signaling Technology	Cat#9751	ChIP
Rabbit monoclonal anti-Tri-Methyl-Histone H3 (Lys27)	Cell Signaling Technology	Cat#9733	Cut&Tag
Rabbit polyconal anti-CTCF	Sigma-Aldrich	Cat#07-729	ChIP
Rabbit monoclonal anti-ASCL1	Cell Signaling Technology	Cat#10585T	WB
Rabbit monoclonal anti-PSA/KLK3	Cell Signaling Technology	Cat#2475S	WB/IHC
Mouse monoclonal anti-INSM1	Santa Cruz Biotechnology	Cat#sc-271408	WB
Rabbit monoclonal anti-Cleaved PARP	Cell Signaling Technology	Cat#5625S	WB
Rabbit monoclonal anti-Cleaved Caspase-3	Cell Signaling Technology	Cat#9664S	WB
Rabbit monoclonal anti-p21 Waf1/Cip1	Cell Signaling Technology	Cat#2947S	WB

## Sheet: Table 3
Supplementary Table 3. Oligonucleotides used in this study
Primers:
Name	Sequence (5′ to 3′)	Application
FOXA2-F	AAAGCAGGCTCCgaattctctagagccaccatgcactcggcttccagtatg	Cloning
FOXA2-R	TCGGGGACGTCGTACGGGTATCTAGAGGATGAGTTCATAATAGGCCTG	Cloning
NKX2-1-F	AAAGCAGGCTCCgaattctctagagccaccatgtcgatgagtccaaagcac	Cloning
NKX2-1-R	TCGGGGACGTCGTACGGGTATCTAGACCAGGTCCGACCGTATAGCAAG	Cloning
ASCL1-F1	GGAGCTTCTCGACTTCACCA	RT-PCR
ASCL1-R1	TGGGGTTGGTTGACTGTTTT	RT-PCR
SYP-F1	GAACACATGCAAGGAGCTGA	RT-PCR
SYP-R1	AAACACGAACCACAGGTTGC	RT-PCR
ENO2-F1	TGAACGTCTGGCTAAATACAACC	RT-PCR
ENO2-R1	GGAAGTTATGTCCGGCAAAG	RT-PCR
NCAM1-F	ATGAGCTGGACAAAGGATGG	RT-PCR
NCAM1-R	CTCAGCCTCGTCGTTCTTATC	RT-PCR
CHGA-F1	CACAGCGGTTTTGAAGATGA	RT-PCR
CHGA-R1	CATCCTTGGATGATGGCTCT	RT-PCR
CHGB-F1	CGAGGGGAAGATAGCAGTGAA	RT-PCR
CHGB -R1	CAGCATGTGTTTCCGATCTGG	RT-PCR
SOX2-F	TTCACATGTCCCAGCACTAC	RT-PCR
SOX2-R	CCTCCCATTTCCCTCGTTT	RT-PCR
OCT-4-F	GGTATTGTAGGAATAAATTT	RT-PCR
OCT-4-R	ATTTAGTTAAATGATTATTT	RT-PCR
shRNAs:
Name	Sequence (5′ to 3′)
shp300	AAGCTACTGAAGATAGATTAATA	Cloning
shCBP	GCAAGACATCCCGAGTCTATA	Cloning
gRNAs:
Name	Sequence (5′ to 3′)
sgRB1	ATAGGCTAGCCGATACACTG	Cloning
sgTP53	CCGGTTCATGCCGCCCATGC	Cloning
sgFOXA2	GAACACGTACATGAGCATGT	Cloning
sgNKX2-1 1#	AGACACGTAGACCAACAGTG	Cloning
sgNKX2-1 2#	GGTCCGACCGTATAGCAAGG	Cloning

## Sheet: Table 4
Supplementary Table 4. Number of reads in each single-cell multiome sample
Sample	Assay	Raw reads (RNA)	Raw reads (ATAC)	Mean reads per cell (RNA)	Mean reads pairs per cell (ATAC)	Median genes per cell (RNA)	Median ATAC fragments per cell (ATAC)	Number of cells after filter
FOXA2-D0	single cell multiome	165205191	326674960	55587.2	109918	4217	45986	2110
FOXA2-D14	single cell multiome	130307361	287761843	51221.4	113114	4589	49026	1739
FOXA2-D21	single cell multiome	133809551	126752518	21950.4	20792.7	2689	7856	2344
FOXA2-D21_add	single cell multiome	231062304	296161078	34125.3	43739.6	4080	17489	3871

## Sheet: Table 5
Supplementary Table 5. Number of reads and bases in each nanopore sequencing sample
Sample	Assay	Raw reads	Raw bases	Coverage
FOXA2-D2	DiMeLo-seq	3011046	19817777623	23x
FOXA2-D14	DiMeLo-seq	3108461	20000158281	24x
FOXA2-D28	DiMeLo-seq	2794102	18534017219	21x
LuCaP35CR	RRMS	1582301	9115100062	19x
LuCaP77CR	RRMS	1546843	8288552072	18x
LuCaP147	RRMS	2381841	9344661362	21x
LuCaP93	RRMS	1890688	9466535402	20x
LuCaP145.2	RRMS	2198687	9292038553	19x
LuCaP173.1	RRMS	2378827	8499201803	19x
LuCaP70CR	RRMS	2630142	14312570328	25x
LuCaP145.1	DiMeLo-seq	3235959	16141602424	32x
NCI-H660	DiMeLo-seq	2768675	14713447546	30x
LuCaP145.2	DiMeLo-seq	3449533	15634045792	31x
