# Supplementary material for: NKX2-1 drives neuroendocrine transdifferentiation of prostate cancer via epigenetic and 3D chromatin remodeling
Source: Nat Genet. 2025 Jul 21;57(8):1966–80. doi: 10.1038/s41588-025-02265-4 (PMC12339387; doi:10.1038/s41588-025-02265-4)
Supplement: Supplementary file 5 — Statistical source data for Fig. 3f. [file 41588_2025_2265_MOESM5_ESM.xlsx]

## Sheet: Fig.3f
Fig.3f (Proportion)
	D0	D14	D21
AR+/ARS+	0.965	0.655	0.174
AR+/ARS-	0.0019	0.297	0.177
AR-/NES-	0.0284	0.0431	0.226
AR-/NES+	0.00427	0.00518	0.423
