# Supplementary material for: NKX2-1 drives neuroendocrine transdifferentiation of prostate cancer via epigenetic and 3D chromatin remodeling
Source: Nat Genet. 2025 Jul 21;57(8):1966–80. doi: 10.1038/s41588-025-02265-4 (PMC12339387; doi:10.1038/s41588-025-02265-4)
Supplement: Supplementary file 6 — Statistical source data for Fig. 5c,f–h. [file 41588_2025_2265_MOESM6_ESM.xlsx]

## Sheet: Fig.5c,f-h
Fig.5c
IHC quantification (%)
NKX2-1	None	Weak	Moderate	Intense
AR+/NE-(n=44)	93.1818	6.81818	0	0
AR-/NE- (n=9)	88.8889	11.1111	0	0
AR+/NE+ (n=2)	100	0	0	0
AR-/NE+ (n=8)	12.5	25	0	62.5
FOXA2	None	Weak	Moderate	Intense
AR+/NE-(n=44)	90.9091	6.81818	2.27273	0
AR-/NE- (n=9)	55.5556	11.1111	0	33.3333
AR+/NE+ (n=2)	50	50	0	0
AR-/NE+ (n=8)	12.5	37.5	12.5	37.5
Fig.5f
RT-PCR analysis	ASCL1	SYP	CHGA	CHGB	ENO2
siCtr#1	0.990423	1.00826	0.901145	0.944705	1.01539
siCtr#2	1.00407	0.97515	1.01474	1.01679	0.995154
siCtr#3	1.00551	1.01659	1.08411	1.03851	0.989453
siNKX2-1#1	0.699719	0.54654	0.665341	0.660494	0.594426
siNKX2-1#2	0.699425	0.576238	0.741237	0.65308	0.604033
siNKX2-1#3	0.718401	0.532214	0.760464	0.681594	0.586861
Fig.5g
RT-PCR analysis
	ASCL1	SOX2	OCT4	CHGB	ENO2
sgNC #1	1.22899	0.97099	0.962611	0.757203	0.999299
sgNC #2	0.542024	0.97099	1.06501	1.10861	0.986844
sgNC #3	1.22899	1.05802	0.97238	1.13418	1.01386
sgRB1/TP53 #1	28.7502	8.3603	3.45983	7.48421	9.61728
sgRB1/TP53 #2	39.2772	5.96412	3.70026	9.8912	9.29806
sgRB1/TP53 #3	39.2772	7.676	3.13326	21.7382	8.65101
sgRB1/TP53+sgNKX2-1 #1	24.0268	1.22286	1.30361	0.937045	4.52331
sgRB1/TP53+sgNKX2-1 #2	23.4672	1.22286	1.32892	0.877468	4.64824
sgRB1/TP53+sgNKX2-1 #3	24.0268	2.6352	1.20405	2.59455	4.11024
Fig.5h
RT-PCR analysis
	ASCL1	SYP	CHGB	ENO2	NCAM1	FOXA2
plv #1	1.10406	1.01152	1.07643	1.03105	0.916728	0.777776
plv #2	0.893003	0.930102	0.961787	1.03671	1.00177	1.24966
plv #3	1.00294	1.05837	0.961787	0.932238	1.08151	0.97256
NKX2-1 #1	58.5224	6.23983	7.89838	3.54547	1.56894	0.956689
NKX2-1 #2	60.2427	7.23091	5.87262	3.52404	1.77701	1.13041
NKX2-1 #3	75.3242	5.89905	6.31088	3.20448	1.96764	1.22709
