# Supplementary material for: NKX2-1 drives neuroendocrine transdifferentiation of prostate cancer via epigenetic and 3D chromatin remodeling
Source: Nat Genet. 2025 Jul 21;57(8):1966–80. doi: 10.1038/s41588-025-02265-4 (PMC12339387; doi:10.1038/s41588-025-02265-4)
Supplement: Supplementary file 7 — Statistical source data for Fig. 7a,i–l. [file 41588_2025_2265_MOESM7_ESM.xlsx]

## Sheet: Fig.7a
Fig.7a Analyzed Mass spectrometry data
Gene Symbol	log2 Fold change (FOXA2/IgG)	-log 10(p-value)
EEF1A1	2.76905	5.73865
IGKV1D-13	-9.60932	5.58804
TUBA1C	3.64493	5.23575
HNRNPA1L2	5.03376	5.06148
ACOT9	14.979	5.00121
WRNIP1	12.2785	4.88728
SMARCA4	10.4234	4.6148
AP1M1	10.5949	4.6095
KCTD12	11.0054	4.58212
CLINT1	11.6659	4.57814
AP1B1	11.2882	4.56052
RAI14	11.7521	4.55838
SMARCC2	10.1224	4.53002
CLTC	8.78671	4.48635
SSSCA1	11.9243	4.47686
XRN2	10.9281	4.44055
WDCP	10.1349	4.43465
AP1G1	10.4009	4.42782
DDX1	8.6861	4.33584
CCT6A	5.64867	4.29582
TRAP1	9.15209	4.28165
SMARCA2	9.84721	4.26008
HIC2	9.14258	4.24843
SMARCE1	8.44835	4.24374
ACTL6A	9.89164	4.23842
CTBP2	8.38886	4.23552
TMEM159	9.33333	4.23418
SMARCC1	9.99909	4.23225
SMARCD1	8.64767	4.19304
C1QBP	9.88563	4.18733
XPO1	8.79777	4.18686
ACTR1A	11.5679	4.16404
GGA2	8.38067	4.15744
AP1M2	8.49474	4.15597
MSTO1	9.50524	4.15532
OCRL	8.04564	4.10205
XPOT	7.37165	4.09174
AP2A2	7.39473	4.06967
SF3B2	7.84825	4.05754
SSRP1	8.61914	4.05384
SMARCB1	8.56766	4.03494
MCM7	8.22792	4.03117
DDX39B	7.6203	4.02272
FOXA2	8.39366	4.01135
U2AF2	7.97179	4.00473
PTBP1	4.80268	3.9837
RBM12	7.45261	3.98315
MTA2	7.43509	3.9615
PSPC1	7.56947	3.9581
SCYL2	9.28544	3.95765
UBAP2L	8.6001	3.93522
HADHA	7.45325	3.90809
SMARCD2	8.27928	3.88853
DIS3	8.30601	3.88727
GOT2	7.04529	3.86533
RPL12	2.69194	3.85159
ACAT1	7.85288	3.85019
SMARCD3	8.32842	3.84326
CTBP1	7.77988	3.83819
SRSF7	7.6739	3.83259
ENO3	7.52068	3.83156
HAT1	7.2631	3.82558
AP2B1	7.94576	3.8211
DHX9	5.13575	3.81136
TLE1	8.14114	3.80544
ARID1A	8.91442	3.80543
SMC3	7.60972	3.80415
EIF3C	7.14394	3.79305
PRMT1	7.98293	3.77708
FKBP4	7.82294	3.76345
NAP1L1	7.71045	3.76295
CCT3	7.68953	3.7575
USP7	7.4212	3.75495
API5	5.7336	3.75296
ALDH2	6.86939	3.74932
ACLY	8.04717	3.74812
CACYBP	6.79291	3.74036
EIF3F	6.40044	3.72507
TIA1	6.30636	3.71937
GMPS	7.2165	3.71905
FARSB	7.23291	3.71187
SARS	6.84269	3.70768
PICALM	8.6966	3.70402
CSE1L	8.92719	3.70202
SF1	7.2952	3.69942
SF3B3	8.06832	3.69617
RPL15	7.04597	3.69553
GTF2I	9.24038	3.69256
PSMC3	6.41039	3.68836
NAA15	6.76984	3.68531
DNAJC8	7.06821	3.68519
DPF2	7.60801	3.68127
CTNNA1	7.65593	3.67473
GLUD1	6.44264	3.66421
MRPS27	6.07434	3.65584
CTNND1	6.73047	3.65371
GLRX3	6.84918	3.65162
MARS	6.67506	3.65056
MPRIP	8.03552	3.64863
XPO5	6.24387	3.64529
MCM4	6.72854	3.64257
PCK2	7.4824	3.63
CHAMP1	6.46945	3.62695
TEX2	7.27277	3.62512
PUF60	7.6075	3.62235
CSNK2A1	7.48954	3.61944
MCM3	7.78054	3.61239
TLE3	7.05592	3.60825
DEK	7.11862	3.60781
VPS35	6.68044	3.60745
MSN	6.40812	3.60569
IQGAP1	6.75905	3.60036
PPP1CA	6.99789	3.59842
GATAD2B	6.171	3.59784
MTA1	6.90373	3.59078
ATXN10	6.48823	3.58985
TNPO1	7.00592	3.58374
RBBP7	7.25085	3.58183
SMAP2	7.49117	3.57482
EIF5A2	6.39765	3.57055
LOC57146	7.56886	3.56596
UBA52	4.10268	3.56121
HNRNPUL2	6.93338	3.55581
PSIP1	6.22105	3.55538
IPO5	7.12221	3.55462
FAM50A	6.97496	3.55009
GGA1	7.37348	3.53143
RBFOX2	5.18546	3.52911
HIST1H4A	2.10004	3.52905
EIF3D	6.16884	3.52708
SDHA	5.55041	3.52425
ATAD3A	6.93862	3.52055
HNRNPA2B1	3.09402	3.50265
ASNS	7.72888	3.49643
SLC25A6	7.10993	3.48515
PNPT1	5.54949	3.48294
DDB1	6.51072	3.4818
PTCD3	5.24157	3.48
IDH2	5.68815	3.47887
SF3A3	6.45811	3.47772
EIF4A2	3.44604	3.4746
TROVE2	5.20665	3.45887
RCC2	6.44271	3.45698
COPA	6.97539	3.45354
NKX2-1	7.35724	3.44893
HDHD5	6.04588	3.4471
PPP2R1A	6.85832	3.44548
WDR77	6.12712	3.44203
AP1S1	6.55718	3.44087
DCAF7	6.53345	3.43233
MSH6	6.15219	3.43213
RPS10	8.08776	3.42948
CSTF3	6.17993	3.41874
PRPS1L1	5.43005	3.41852
KDM1A	5.76397	3.39022
SNX1	4.98917	3.39
OSTF1	5.57446	3.38608
CREBBP	8.04841	3.38347
PAFAH1B1	4.66746	3.38234
PDLIM1	6.08757	3.37308
PPIAL4G	4.93047	3.36949
TOP1	5.98782	3.36368
PABPN1	5.2868	3.3553
PRPF4	6.49049	3.34457
SUB1	5.17962	3.34161
AARS	7.1742	3.33513
DNM2	7.14852	3.33153
EIF3L	6.58165	3.33085
COPG1	5.86939	3.33072
RDX	5.65068	3.3297
POLD1	5.78353	3.32802
ATP5B	3.935	3.32796
THOC2	5.97332	3.31988
HSPH1	6.09726	3.31795
EMD	5.80072	3.31522
TRIM25	5.69883	3.31452
ARID1B	6.35987	3.3142
ACADM	5.31669	3.30921
LRRC47	5.61462	3.30225
HMGB1	5.20988	3.29781
SNAP91	6.03833	3.2846
HNRNPCL2	3.89891	3.28008
SMARCA5	6.42562	3.27204
CDC5L	8.80307	3.27053
PRPF6	5.97464	3.26931
PSMC6	4.87438	3.2651
RBFOX3	6.92706	3.26269
ACP1	5.6628	3.26129
CTTN	6.34409	3.26118
ADAR	5.96844	3.26097
AGFG1	5.98317	3.25702
SRRT	7.03283	3.2541
MTAP	5.40752	3.24958
MCTS1	5.39406	3.24941
HDGFL2	5.46428	3.24848
FAM98B	4.93625	3.23775
RALY	6.02213	3.23675
PACSIN2	5.63003	3.23164
TRA2B	5.30927	3.23034
DHX30	6.18752	3.22763
LTA4H	7.18249	3.22648
APEX1	6.24866	3.22512
MRPS22	5.84939	3.21897
HDAC1	5.59525	3.21654
H2AFY2	6.63956	3.21123
LRRC40	4.72615	3.20912
ACAD9	5.08046	3.19959
HP1BP3	5.26271	3.19551
LONP1	5.85566	3.19141
RPS7	5.65517	3.18822
DARS2	6.9023	3.18719
USP10	5.3534	3.18546
CPSF3	4.91288	3.18417
NUDT21	6.65159	3.18293
SNRNP40	5.63417	3.18268
CUL4A	4.79709	3.17756
TFRC	4.8776	3.16249
NME1	5.41601	3.16171
DNAJC7	5.71094	3.16025
MBNL1	6.15947	3.1588
WDR5	5.39083	3.15802
MRPS35	4.81078	3.15246
YARS2	4.46814	3.15044
TRIOBP	6.39375	3.15035
PSMD3	5.95151	3.14992
OLA1	5.19741	3.1474
ALDH1B1	5.3668	3.14086
AP2M1	6.01034	3.13372
EIF3G	5.38409	3.13292
NCBP1	4.90087	3.12879
THOC6	5.14353	3.12774
CS	5.31238	3.12086
PYGB	5.31453	3.11398
HSD17B10	5.98192	3.11172
PRPF31	5.03147	3.10877
OAT	6.36999	3.10499
RACK1	3.98034	3.10171
CUL1	5.33153	3.09185
TCP1	4.86349	3.09137
NCL	3.37527	3.08675
PPID	4.92413	3.08578
CUL3	5.85787	3.0842
DNAJA3	4.91539	3.07266
SMU1	6.54346	3.07123
YTHDF1	4.45112	3.06947
FUBP1	4.60409	3.06555
FUBP3	5.52384	3.06539
TCEA1	4.83441	3.06179
SRSF12	4.94742	3.06014
MYO1C	4.74035	3.04934
CIRBP	5.1095	3.04854
DDX6	3.1387	3.03867
TUBB4A	6.35257	3.0382
RHOA	4.29148	3.03684
SMC2	4.47097	3.03593
HSP90AB2P	3.24415	3.03452
GART	5.73681	3.0304
SNRPB2	5.65677	3.01844
CAPRIN1	6.208	3.01384
DNAJA1	5.65258	3.00711
QARS	6.13549	3.00711
MRE11	6.23069	3.00525
MCM6	5.88579	2.9959
AASDHPPT	5.22934	2.99099
FIP1L1	4.9595	2.98966
UBXN1	4.78377	2.98849
CSTF1	5.1816	2.98598
LASP1	5.12473	2.98408
RNF2	4.82847	2.98133
CDC37	5.10511	2.98122
COPB1	5.80945	2.9809
PYCR1	5.69222	2.97672
DNAJA2	5.57045	2.97274
TLN1	4.80289	2.96908
ETF1	4.74853	2.96363
TOP2B	6.75695	2.96006
SAFB	6.09388	2.95717
WARS	4.24351	2.95359
FXR1	4.52594	2.94952
UPF1	5.28049	2.94854
SART3	5.66177	2.9407
CPSF7	4.26938	2.93738
ACAA2	4.40807	2.93241
RING1	4.28736	2.93228
DAZAP1	6.25695	2.92666
TBCE	5.09239	2.92573
POLR1C	4.12057	2.9246
SNRPGP15	4.2318	2.92368
C14orf166	6.17615	2.92078
HBS1L	4.43807	2.91803
OTUB1	4.77058	2.91671
KPNA5	4.04421	2.91356
DBT	4.20067	2.91309
EEF1G	2.69971	2.90944
CHAF1B	4.22587	2.90169
CTPS1	5.49324	2.90074
STAG2	3.94099	2.8989
TUBB2A	4.32882	2.89876
SF3A2	6.31884	2.89221
IGF2R	4.8108	2.89105
PFKL	5.37161	2.88737
SORD	4.72635	2.8814
EXOSC9	5.09165	2.88044
PPP2R1B	4.00571	2.876
MCM5	6.78248	2.87355
NOSIP	3.77308	2.86332
WDR82	4.66422	2.85788
CUL4B	5.42587	2.85317
ZNF207	4.88157	2.85069
GCN1	4.79761	2.84966
AHSA1	4.4264	2.84785
CAND1	6.87089	2.84017
POLD2	3.57676	2.83532
CMAS	4.43305	2.82198
RFC5	5.05203	2.81702
DDX42	5.71205	2.81679
EDC4	4.85316	2.81404
RFC3	3.92816	2.8138
ESYT1	4.13408	2.81304
OSBPL8	3.81256	2.80694
NDUFS1	4.86156	2.80354
CBX5	5.22248	2.79582
DAP3	4.52725	2.78819
NPLOC4	4.32804	2.78666
DNAJB1	5.50748	2.78076
ANXA7	4.38683	2.77937
HEATR3	3.99632	2.77922
PACSIN3	4.3161	2.77685
RPN1	5.91174	2.77398
GTF3C4	5.33356	2.77165
IPO7	4.5724	2.76588
EIF1AX	4.81866	2.76466
CAMK2B	3.27226	2.76408
CTNNBL1	4.56097	2.75573
U2AF1L5	6.54275	2.75543
PSMC1	4.25275	2.75038
RBM39	6.17783	2.74802
TUBB6	7.02667	2.7469
UBA2	4.30134	2.74539
BZW1	3.86399	2.74459
TBL1XR1	4.48541	2.74442
NT5DC2	5.0138	2.74312
GTPBP1	5.29506	2.74296
SMAP1	4.73431	2.73745
RTCA	3.80377	2.73529
RBM4	7.88061	2.7321
RPL35	4.62571	2.73116
YBX3	3.54514	2.73094
RBMX	3.29367	2.72995
DDX17	3.60536	2.72908
PICALM	3.77388	2.72185
H2AFY	7.73683	2.7189
LBR	4.74703	2.71769
TUBB2B	3.27282	2.71478
MTHFD1L	5.52494	2.71118
DHX40	4.04074	2.70867
SNW1	5.10064	2.70761
RAD21	4.39663	2.70046
EML4	5.2411	2.69814
OGDH	3.81661	2.6952
RPS5	5.77033	2.69486
ECM29	5.24514	2.69455
RFC2	4.93602	2.69371
SMARCA1	5.54688	2.69193
SNX2	4.22471	2.68808
PRPF3	4.90658	2.68041
CCT2	8.90068	2.68024
PPP2CA	4.20013	2.67566
NELFB	5.31021	2.6659
DNAAF5	3.84632	2.66309
PRPF19	7.68278	2.66305
IPO4	3.67245	2.66189
AIMP2	4.31267	2.6604
ELAC2	4.30531	2.65299
HNRNPDL	3.61782	2.642
SUGT1	4.73024	2.63854
SYMPK	4.75455	2.6385
CELF1	4.19	2.63328
TRIP6	4.19085	2.63265
CSTF2	4.98456	2.63125
H2AFX	4.79088	2.63019
ECH1	4.57317	2.62929
NSUN2	4.74906	2.62568
TRIM9	5.29953	2.62409
HMGB2	5.52228	2.61776
PRDX6	5.35787	2.61504
DHX15	5.81343	2.60317
IRF2BP1	4.18887	2.60251
FEN1	7.65924	2.6015
DBN1	-2.44004	2.59707
TRIM33	4.3551	2.597
EIF2AK2	4.90474	2.58881
RAVER1	3.94841	2.58192
PDS5A	4.99355	2.57928
NELFCD	3.26036	2.57903
CKAP5	3.60523	2.57805
CCT7	9.49268	2.57212
EIF5A	7.52882	2.56817
TLE4	3.77731	2.55628
NDUFA10	3.87058	2.5556
FIGNL1	3.70564	2.55447
DBNL	4.63628	2.55446
FLAD1	3.61141	2.5524
CHCHD2	4.50117	2.5429
CPSF6	4.66096	2.53565
DDX20	3.68594	2.53049
SNX5	3.3125	2.5293
ETFA	4.61847	2.52761
UFD1	3.91356	2.52685
G3BP1	7.2774	2.52124
FSCN1	5.32412	2.51669
CDK1	5.50091	2.51604
HNRNPH2	3.65342	2.50969
PSMD10	3.89505	2.50731
CCNB1	3.07091	2.50505
PRMT5	7.47782	2.50247
TTLL12	5.12006	2.50015
FH	3.70901	2.49988
MOV10	4.74405	2.49968
CDK5RAP3	3.60444	2.49904
AP3M1	3.24544	2.4949
CDK2	4.27437	2.49246
RAB11B	3.63416	2.49139
HNRNPC	8.51957	2.48998
GAR1	3.48372	2.48602
GAK	3.30837	2.48135
UGDH	4.54573	2.48001
EPS15L1	4.4865	2.47945
RAB10	3.33179	2.477
HSP90AB4P	7.55544	2.47691
PSMB1	3.04747	2.47671
EIF5	5.19336	2.47343
HNRNPU	4.33732	2.46859
SRP68	4.53998	2.46846
HNRNPD	5.78958	2.46822
NXF1	4.70241	2.46512
ADD1	3.55643	2.46356
COIL	4.16369	2.46347
SRSF10	5.11754	2.46011
PDE12	4.38625	2.45358
AP2A1	4.84903	2.45069
GATAD2A	4.39555	2.45014
YWHAH	2.67893	2.45005
PAF1	4.58068	2.44743
PRPF8	5.15591	2.44694
PIK3C2A	6.85631	2.44598
TOP2A	6.36916	2.44562
EP300	8.72476	2.44349
NDUFS2	3.47796	2.44339
ZNF326	4.82717	2.44329
SF3B6	4.28203	2.44059
HADHB	5.6796	2.43769
CDH2	4.57098	2.4289
USP5	4.79	2.4282
NASP	3.43883	2.42712
ABCE1	5.8462	2.42707
CPNE1	4.50656	2.42165
LUC7L3	3.89325	2.4215
PYCR2	4.27035	2.42004
SMCHD1	3.15241	2.40905
WDHD1	5.37435	2.40212
SKIV2L2	5.27534	2.39345
CLPX	5.25241	2.39234
RBBP4	7.51183	2.38359
SEC24C	3.27961	2.38352
TARS2	3.11028	2.37489
FUS	2.79786	2.37213
ABCF1	3.89241	2.37056
SAP18	4.31377	2.36725
JPH2	4.2226	2.36662
EEF2	4.33149	2.36278
RPLP0	7.11421	2.34695
HSDL2	3.39424	2.34628
PRIM2	4.01382	2.34109
NR2F2	3.19558	2.34103
TSFM	3.49544	2.34037
MRPL40	3.15745	2.33922
HNRNPM	4.45289	2.32797
CTNND2	3.04192	2.32665
EXOSC10	4.77564	2.3266
FARSA	5.15127	2.326
IARS2	4.27003	2.3203
EIF4G1	4.30955	2.31591
H2AFV	6.43778	2.31012
MYH10	5.84552	2.30583
MSH2	8.56087	2.30313
SEC23A	3.63497	2.30126
PRKAG1	3.1461	2.29796
RBM10	3.88427	2.29196
SYNCRIP	7.4941	2.27895
TARDBP	8.96419	2.27037
MTDH	4.25388	2.27
PPM1G	5.0884	2.26907
COPB2	5.28972	2.26718
CTNNB1	6.40262	2.26502
MYO6	3.87533	2.24929
DDX3X	5.18772	2.24499
ORC2	2.96707	2.23865
KHSRP	4.04059	2.23365
HGS	3.96229	2.22952
SNRNP200	6.85675	2.229
YY2	3.43101	2.22646
SNX9	3.47264	2.22223
BUB3	6.76908	2.21739
HSP90AB3P	3.20198	2.21538
RHOB	3.00825	2.21507
RBM12B	2.59988	2.21317
CCT5	7.19316	2.2125
MRPS31	3.00006	2.2116
HSPA2	2.93037	2.18096
RBM17	3.79278	2.18056
HNRNPK	3.38626	2.17837
SET	4.57813	2.16764
FKBP5	4.07425	2.16595
NOP58	3.67916	2.16511
AIMP1	5.22066	2.16199
EIF4A3	5.99387	2.15945
JUN	3.21993	2.15794
KIF11	3.85455	2.15019
SON	3.97067	2.14925
RPL36	3.78359	2.14618
NIPSNAP1	4.06839	2.14504
CFL1	2.32861	2.14046
HSP90AA2P	6.83512	2.13776
MCM2	5.73437	2.13701
RFC4	2.59879	2.133
LARS	6.62262	2.1266
RPA1	7.11826	2.12402
FAM171A2	4.11744	2.12352
SAAL1	2.63237	2.12228
LMNB1	3.22243	2.1171
CLTA	5.70195	2.0989
RBBP5	3.45481	2.09879
PDCD6IP	3.88814	2.09819
HIST1H2BB	2.12386	2.09815
KLHL26	3.93574	2.09729
SKP1	-2.77156	2.09621
PPP2R2A	3.71797	2.09285
PRSS3	-6.84557	2.09222
ACO2	6.94393	2.09141
LRPPRC	7.71881	2.09019
MGEA5	5.62654	2.09008
EIF2S1	1.55427	2.08947
MOGS	2.79672	2.07872
TUBA3C	4.50293	2.07473
PHGDH	4.36016	2.072
SNRPD1	5.86758	2.06192
CORO1C	4.05813	2.06155
ESD	7.97539	2.0612
EIF3H	5.75533	2.05962
GARS	4.18015	2.0586
PPIH	3.98729	2.05377
EIF3B	4.85876	2.04544
ORC4	2.57295	2.04383
ALKBH5	3.32138	2.04139
HDAC2	7.21382	2.01759
RPS4Y2	5.62139	2.0149
RUVBL2	8.17574	2.01375
TUBB4B	3.80372	2.01177
PKP4	3.83025	2.00806
RANGAP1	5.51611	2.00717
LIG3	3.06054	2.00543
ADNP	3.39686	2.00446
PSMG1	2.58039	2.00299
SF3B1	9.10071	2.00038
TMPO	5.96155	1.99905
SUPT16H	7.31515	1.9959
MMS19	3.14956	1.9911
RPL19	5.25847	1.98688
ACTG1	2.58516	1.9855
PSMD1	3.51902	1.98255
TCERG1	4.20523	1.97222
HNRNPUL1	5.60186	1.97214
ANXA5	2.28041	1.97068
RCOR1	4.18257	1.96859
TIMM44	3.37782	1.9616
HNRNPA0	6.11714	1.95937
KARS	5.89449	1.95523
KIF22	3.94251	1.95431
STRAP	5.87051	1.94871
ZC3H15	3.64632	1.94732
IK	4.33795	1.94617
MRPS28	2.46269	1.94607
EYA3	3.12717	1.94418
EIF4A1	6.33364	1.9415
RTN4	2.39174	1.94134
SAE1	2.93762	1.94082
HIST2H3A	2.26125	1.94011
TUBB	4.30818	1.93344
GIGYF2	2.8274	1.93263
POLR2C	2.65039	1.93252
MATR3	6.65445	1.93052
LARP4	2.49542	1.92467
PKM	3.03571	1.92094
PSME3	2.91543	1.9196
UBA1	6.37532	1.9178
RPL5	6.31503	1.90044
SLC25A13	3.77821	1.89834
DRG2	2.73767	1.89747
SHMT2	7.04291	1.89055
XPO7	2.468	1.88369
HNRNPH3	3.38891	1.88314
GNL3	2.98448	1.87937
USP39	3.35591	1.87774
EIF4G2	3.64817	1.87707
PBRM1	4.59071	1.87692
RPS3	3.21046	1.87679
ATP5A1	3.63844	1.8746
DHX38	2.68298	1.87328
ASCC2	-1.91502	1.87257
YBX1	1.63902	1.86995
EIF4H	4.28721	1.86478
NDUFS8	2.39102	1.86448
CPNE3	5.80194	1.85924
HDLBP	6.03355	1.85389
GINS4	2.1968	1.85321
TRMT10C	5.1033	1.85215
HNRNPR	4.23406	1.85185
STK25	2.62989	1.85158
CCT8	3.73603	1.85024
SLC25A11	-1.83268	1.84959
CCNH	-1.87948	1.84731
HNRNPM	-7.14454	1.84424
KPNB1	6.17325	1.83589
PGD	7.00543	1.83129
EFTUD2	6.0387	1.82871
PELP1	2.48952	1.82545
XRCC6	7.17127	1.82108
ALDH18A1	7.31531	1.81922
RCC1	6.42929	1.81824
ARF3	6.68953	1.81675
ABHD10	-1.71826	1.81653
RUVBL1	7.82145	1.81566
LUC7L2	4.98344	1.81536
RPL4	7.57467	1.81497
HNRNPAB	7.37463	1.80936
PCCA	-1.81994	1.80883
STIP1	6.14048	1.80861
IFRD2	-1.81285	1.8044
TBX3	-1.72076	1.80152
ANP32E	4.81861	1.7994
RBM14	5.36709	1.79532
DNAJC6	2.97712	1.79511
GPI	4.33212	1.7928
HSPA5	2.50695	1.78718
DUSP9	2.43637	1.7785
GFPT1	2.24254	1.77382
XRCC5	6.72136	1.77174
CDC73	6.99852	1.77006
MRPL44	3.22975	1.76848
CAMSAP3	-1.71468	1.76803
USP11	3.14411	1.76737
PCBP2	2.69487	1.76451
TRIM28	7.24682	1.76262
EIF3I	5.32557	1.75776
ETFDH	-1.75925	1.75613
ATP5C1	-1.74753	1.74716
SRSF3	5.87224	1.74714
ACTN2	4.72261	1.74323
RMDN3	-1.88475	1.74275
ARG2	-1.7529	1.74051
ILF2	6.87467	1.73618
RPL14	5.40277	1.73444
HIST2H2AA3	-1.85486	1.73274
PMPCA	-1.77436	1.73229
CDC42	2.26538	1.73073
NDUFA9	2.09949	1.72871
SEC24A	-1.7779	1.72585
SF3A1	6.16547	1.72399
MTHFD1	7.17958	1.72111
CHD4	4.27793	1.72
CPT1A	-1.75911	1.71869
AKR1B1	6.00501	1.71777
STAU1	3.57693	1.71441
ZNF217	-1.73272	1.71341
LRRC59	4.69242	1.7097
ACSL3	-1.67405	1.70908
MTCH2	-1.80977	1.70884
FAAH	-1.68769	1.70853
ACADSB	-1.91217	1.70751
LPP	-1.68976	1.70285
HSPA8	2.54587	1.69923
LPCAT1	-1.74089	1.69922
PCBP1	3.25664	1.69895
PHB2	6.69401	1.69738
EIF3A	6.0838	1.69734
GRHL2	-1.82193	1.69455
HSP90AB1	6.14021	1.69268
WDR1	4.42149	1.6889
CCT4	6.79692	1.68788
ILF3	6.25468	1.68748
STIM1	-1.74298	1.68706
FLII	-1.84674	1.68628
SPATA20	-1.7624	1.68616
PIK3R2	-1.73462	1.68293
GTF2E1	-1.67571	1.68272
FDXR	-1.81121	1.6821
PTPA	-1.79504	1.6815
IRF2BP2	-1.66608	1.67708
ARFGAP3	-1.81361	1.67688
ECI2	-1.72238	1.67687
NEB	-1.76554	1.67624
ABHD2	-1.70876	1.67583
RPL21	5.50584	1.67474
UNC45A	4.89722	1.67361
CARS2	-1.74883	1.67212
PARN	-1.65824	1.67133
MLH1	-1.74559	1.67072
OXSM	-1.71218	1.67007
DHX29	-1.74647	1.66953
ELMSAN1	-1.74337	1.66838
CDK5	-1.76332	1.66702
MLLT4	-1.85568	1.66448
GALK1	-1.73397	1.66306
VCL	3.98117	1.66264
RAD50	5.68726	1.66198
ERLIN2	2.19382	1.66165
TUFM	7.54429	1.65986
RPSA	2.7009	1.65951
CSRP1	-1.84677	1.65919
DHCR7	-1.80265	1.65746
SPR	-1.88396	1.65711
HSPA4	5.72407	1.65134
IRF2BPL	-1.73176	1.65093
ZNF347	-1.85731	1.6509
MAPK1	4.18409	1.65074
SNRPB	4.9281	1.65012
HCFC1	3.45136	1.64973
NME2	6.54227	1.6479
DBR1	-1.69815	1.64782
RPS9	5.6422	1.64733
IARS	6.33505	1.6473
ANXA6	-1.64654	1.6457
PARP1	5.62943	1.64569
BSCL2	-1.75566	1.64327
RAN	6.41481	1.64177
RPL10A	6.69599	1.64076
HSP90AA1	2.92244	1.64039
RHOC	-1.69525	1.64026
HNRNPF	6.25722	1.63857
SUMO3	4.46629	1.63671
CBX4	-1.73452	1.6363
DECR2	-1.6888	1.63338
ZBTB21	1.91546	1.62764
PSMD5	-1.59513	1.62635
ASS1	-1.71822	1.62498
DKFZp781E0833	-1.67681	1.62439
PRKACB	-1.72518	1.62424
CYFIP1	3.38266	1.61977
PIAS2	-1.85931	1.61722
NELFA	-1.76468	1.61594
HIST1H1B	-1.77923	1.61218
KPNA2	5.10546	1.61193
LAD1	-1.73189	1.61046
NARS	5.53232	1.61017
SMC1A	5.49834	1.6099
RTCB	5.35445	1.60783
HK2	-1.73538	1.60736
PI4KA	-1.80488	1.60685
LARP1	3.58501	1.60666
RCN2	-1.72744	1.60576
GBE1	-1.68065	1.60513
TNPO3	2.89245	1.60462
NDRG1	-1.65736	1.60373
SCYL1	-1.6426	1.60301
GPT2	-1.71806	1.60261
AP1S2	2.90281	1.59995
CDK8	-1.68619	1.59878
SLC30A4	-1.62776	1.59808
LIMCH1	-1.78088	1.59685
CAMK2G	-1.75604	1.59593
NKX3-1	-1.67347	1.59565
ASPH	-1.82577	1.59555
HMGCL	-1.67698	1.59439
CCNT1	-1.85329	1.59395
PRKCD	-1.64628	1.59284
SMYD3	-1.77865	1.59003
PIR	-1.63713	1.58993
FPGT	-1.83173	1.58967
SSFA2	-1.72487	1.58941
LMAN1	-1.68197	1.58913
ME1	-1.71376	1.58807
GCAT	-1.77327	1.58786
LDHD	-1.67482	1.58635
ADSS	4.6434	1.5839
COG5	-1.74234	1.58226
BCKDK	-1.80769	1.58166
EIF2S3L	5.01003	1.58131
IDH1	-1.72594	1.58071
CORO1B	-1.77322	1.58063
NFIC	-1.69826	1.57963
PCYT1A	-1.63656	1.57761
TSG101	-1.77079	1.5774
KRT18	-1.61911	1.57658
ATL3	-1.7024	1.57605
ACOX2	-1.70091	1.57348
RAB7A	-4.18157	1.57328
SP1	1.9731	1.5721
HKDC1	-1.6705	1.57153
PIGS	-1.68022	1.57129
ACTN3	-1.7529	1.57102
PRMT6	-1.78462	1.56931
TBC1D24	-1.69406	1.56892
SGMS2	-1.7894	1.5687
MAP2K3	-1.66819	1.56855
SELENBP1	-1.7857	1.5682
MIA3	-1.68523	1.56494
NES	-1.76001	1.56488
NFIX	-1.72531	1.56473
SEC23IP	-1.62818	1.56443
NSF	-1.70362	1.5639
SEPHS1	-1.64287	1.5637
CDKN2AIP	-1.71836	1.56238
BCL6	-1.79558	1.56115
SSB	6.45864	1.56067
CRIP2	-1.75832	1.56054
PKP2	-1.6675	1.55983
PSMD13	-1.70025	1.55951
AK2	-1.61317	1.5581
AHCY	4.11818	1.55697
STRBP	-1.64462	1.55686
ARID3B	2.5684	1.55666
PPP1CB	4.1639	1.55644
C12orf10	-1.72093	1.55456
NUDT19	-1.7611	1.55262
KTN1	-1.78007	1.55186
SPAG1	-1.76995	1.55144
GFAP	-1.62734	1.5511
IDH3B	-1.75021	1.5504
LIMA1	-1.79674	1.54972
RPL7	7.37975	1.54858
SEC13	-1.82384	1.54633
DDX3Y	4.93095	1.5425
ADSL	5.44039	1.54232
GALM	-1.69739	1.54166
MUT	-1.82935	1.54153
SMC4	4.72049	1.54012
AADAT	-1.77363	1.54
GSTM3	-1.66268	1.53998
OXCT2	-1.69616	1.53935
PLCB4	-1.69697	1.53784
GALK2	-1.578	1.53705
PPIE	2.06161	1.53638
NAT1	-1.60767	1.53622
GTF2E2	-1.68552	1.53502
SHTN1	-1.73594	1.53435
RPL9	5.56891	1.53364
KIAA1429	-1.8154	1.53321
SRP54	-1.77682	1.5332
TGM5	-1.6029	1.53268
SEC23B	-1.7194	1.53235
TST	-1.76103	1.53206
SFPQ	3.48042	1.53042
DHCR24	-1.74175	1.52994
SPG20	-1.64412	1.52992
EPM2AIP1	-1.77349	1.52932
STAT3	-1.75211	1.52882
PGM1	-1.69586	1.52691
ZBTB20	-1.76745	1.52687
SF3B4	4.76036	1.52653
MAGEA10	-1.68994	1.5263
PFKFB2	-1.71668	1.52482
SEC22B	-1.63756	1.52457
TUBA1B	3.27286	1.52429
CC2D1A	-1.72857	1.52422
BROX	-2.0596	1.52215
CLUH	-1.82232	1.52056
SNRPA1	5.02631	1.52026
KDM6A	-1.72236	1.52021
ILVBL	-1.73418	1.51999
NUP98	-1.79147	1.51926
TXNDC17	-1.75955	1.51833
LONP2	-1.68871	1.51745
STAT1	-1.68758	1.51647
KDM5B	-1.71203	1.51605
BMI1	-1.74503	1.51457
UAP1	-1.70068	1.51409
REPIN1	-1.70553	1.51219
CCDC6	-1.75756	1.51157
PMPCB	2.83958	1.51079
ACADVL	-1.756	1.50897
GDF15	-1.6364	1.5085
HIBCH	-1.80709	1.50817
GOLGA5	-1.72215	1.50804
PPP3CC	-1.58641	1.5076
PFKM	-1.69781	1.50744
CBFA2T2	-1.58849	1.50711
AHCYL1	-1.59929	1.50308
CROT	-1.75922	1.50265
UBR5	-2.37832	1.50157
SND1	6.13689	1.50133
PCID2	-1.71763	1.49946
ACADS	-1.73979	1.49882
PACSIN1	-1.5248	1.49611
CBX8	-1.63899	1.49431
BTAF1	-1.69537	1.49398
ACACA	-1.67866	1.49308
LYPLAL1	-1.74584	1.49294
YLPM1	-1.78055	1.49285
RPL11	3.10844	1.49212
RDH11	-1.69618	1.48935
MIPEP	-1.65828	1.48905
RAD23B	-1.74355	1.48786
ACTA2	2.56782	1.48737
ECI1	-1.6939	1.48691
AK4	-1.5506	1.48683
ANK3	-1.74057	1.48615
FKBP8	-1.68664	1.48612
PRKAR1B	-1.74269	1.48545
DERA	-1.75636	1.48526
VIM	1.58117	1.4849
MYEF2	-1.6251	1.48079
EPS8L2	-1.72341	1.47951
TAF15	-1.67241	1.47933
AKR1A1	-1.64837	1.47929
ESRP1	-1.65419	1.47928
ATP1A1	-1.74263	1.47912
ESRRA	-1.6675	1.47732
PABPC1	3.02291	1.47731
IBA57	-1.83542	1.47698
GTPBP4	-1.79526	1.47691
G3BP2	5.32281	1.47352
NECAP1	-1.62306	1.47293
TLK1	-1.67454	1.47287
ABAT	-1.76552	1.47254
PDHB	4.03019	1.47201
SURF4	-1.78279	1.47197
FAM83H	-1.63914	1.47096
HMGCS1	-1.60226	1.46998
CCT6B	6.04381	1.46963
ACOT8	-1.74329	1.46962
RPL22L1	-1.70872	1.46833
GRB10	-1.72345	1.46673
PPM1A	-1.74813	1.46235
SNTB2	-1.60844	1.46185
KHDRBS1	6.76699	1.46182
SARS2	-1.71111	1.45996
EPB41L5	-2.09149	1.4578
NUDC	5.16892	1.45502
NACA	5.13068	1.45501
NCKAP1	-1.62092	1.45495
CLUH	-1.70075	1.45352
DNAJB11	-1.51986	1.4525
FAM120A	-1.72056	1.45091
MAGED2	4.00963	1.45049
RASAL3	-1.71177	1.44924
MAGEA4	-1.61967	1.44732
PCYT1B	-1.672	1.44675
EPHX1	-1.58862	1.44532
ACSF3	-1.64933	1.44398
ISOC2	-1.88362	1.44333
IMPDH1	-1.64233	1.44323
ENDOD1	-1.71735	1.44154
AGL	-1.62559	1.4413
PRKAR2A	-1.68331	1.44047
THNSL1	-1.58192	1.44038
HNRNPH1	5.92998	1.43814
PSAT1	-1.53712	1.43799
IVD	-1.5996	1.43776
DSG2	-1.67309	1.43774
SRSF1	5.0538	1.43759
PGPEP1	-1.7484	1.43662
MAGEA10	-1.61152	1.4356
ADD3	-1.65303	1.43453
TPM1	-1.66671	1.43372
CALR	-1.59572	1.43268
TXNRD2	-1.69437	1.43211
PPP1R10	-1.6978	1.43076
HSP90B1	4.68476	1.42978
CTNNA3	-1.68974	1.42829
RB1	-1.81861	1.42757
ZNF275	-1.67409	1.42663
ALDH3A2	-1.67612	1.42663
PRPF4B	-1.5888	1.42619
DDX5	5.60999	1.42604
PSMD6	-1.72309	1.42603
NES	-1.59098	1.42269
GSTK1	-1.65261	1.42121
ACSL1	-1.64145	1.4199
STXBP2	-1.67186	1.41935
HMGCS2	-1.67497	1.41843
TJP1	-1.74324	1.41798
BUB1B	-1.60398	1.41735
ABCB7	-1.5831	1.41656
PHC3	-1.6888	1.41648
SCP2	-1.65704	1.41645
RPLP0P6	4.32496	1.41571
IRAK1	-1.76961	1.41479
CDH1	-1.69646	1.41369
KDM5C	-1.71551	1.41091
TMPO	3.88275	1.40934
FECH	-1.69393	1.40797
MMAA	-1.61791	1.4066
HDGF	4.96702	1.40336
GFAP	-1.69798	1.40104
MAOA	-1.70873	1.39966
KCMF1	-1.83339	1.39941
POLR2A	-1.57799	1.39926
LARP7	-1.6208	1.39476
AKR7A2	-1.68328	1.39219
RETSAT	-1.66242	1.39192
ALDH4A1	-1.67627	1.39184
PRKD1	-1.57452	1.39141
PDHX	-1.57833	1.39097
ATPIF1	-1.60939	1.39035
LDB1	-1.70642	1.38905
COPZ1	-1.64162	1.38781
ITPR3	-1.56457	1.3869
LMNB2	4.41473	1.38513
AR	-1.69423	1.3845
ARPC2	-1.69811	1.38434
NFIX	-1.68251	1.38306
MICAL1	-1.60549	1.38123
GTF2H4	-1.53656	1.38031
ERLIN1	3.99293	1.38029
IGF2BP1	2.37449	1.38028
NUMA1	3.33933	1.37678
STON2	-1.67501	1.37603
ZMYM2	-1.72801	1.37603
EGLN1	-1.65694	1.37552
RPS6KA2	-1.62876	1.37526
HIST1H2AH	2.58466	1.37214
SLC25A24	-1.63276	1.37195
BPHL	-1.69768	1.37148
CRACR2B	-1.67108	1.3708
TNKS1BP1	-1.69263	1.37025
CNDP2	-1.6841	1.36992
PCK1	-1.6726	1.36949
CARS	-1.65286	1.36763
CMPK1	-1.67495	1.36663
PSMB3	3.52547	1.36137
CASZ1	-1.72189	1.35841
RBM47	-1.62063	1.35827
AMACR	-1.70906	1.35805
NLE1	-1.64011	1.35754
PDK1	-1.70036	1.3575
SMS	-1.61607	1.35553
PHKB	-1.54495	1.35093
ACOX3	-1.56329	1.34245
UQCRC2	3.34106	1.34148
PYGL	7.47329	1.33496
PRPS2	1.88377	1.33295
MKL1	-1.63404	1.33248
FASN	2.70551	1.33163
TWF1	-2.38404	1.32169
HNRNPL	3.39517	1.32088
ABCD3	2.26892	1.31988
FHL1	4.51254	1.31975
PTPN23	-1.68799	1.31855
HEXIM1	-1.65073	1.3154
EIF3E	6.00702	1.31159
HDAC6	-1.62477	1.30723
NCOA5	1.6171	1.30671
EWSR1	4.16081	1.30596
CCDC47	-1.60853	1.30541
OXCT1	2.52488	1.30385
WDR36	-1.57976	1.30291
HNRNPC	3.79523	1.30255
DHRS7B	-1.63794	1.29762
BDH1	-1.57296	1.29609
HERC2	1.50646	1.2959
RBFA	-1.46218	1.29587
LIG1	3.92439	1.29396
EZR	6.17359	1.28956
RPL6	6.62875	1.28641
MAGOH	4.87494	1.28156
RPS2	4.97696	1.27993
DHRS7	-1.58942	1.27794
RPL3	5.40317	1.27311
CKB	6.16033	1.27051
TPP1	-1.49196	1.2692
MYO1B	2.2804	1.26619
ACAA1	-1.69666	1.2654
PLAA	3.24121	1.26259
KLHL7	-1.44214	1.26215
GTF3C3	4.60463	1.26197
MYH9	2.93157	1.26039
RPS10P5	3.96921	1.25516
HSPA9	4.96835	1.25304
YWHAE	3.08202	1.24875
HIST1H2BH	6.90734	1.24854
ELAVL1	5.32003	1.24609
POLR3A	1.82259	1.24586
NVL	1.49572	1.24229
EXOSC8	1.78857	1.24153
PSMD7	-2.67438	1.2412
YWHAB	3.59626	1.23818
OGT	2.44976	1.23569
FXR2	2.61772	1.23398
DDX46	1.39767	1.23167
LDHB	5.93055	1.22482
PPP1R12A	2.4165	1.22174
IGF2BP3	4.64345	1.22156
COPS4	2.62585	1.22009
MDH2	6.20799	1.21444
EFR3A	-1.58656	1.21163
SRSF9	4.57368	1.20575
RPL13AP3	5.59045	1.20065
PRKDC	4.72562	1.1969
GSPT1	4.96169	1.19024
WDR12	2.11395	1.1861
WTAP	2.19884	1.18518
PAICS	4.9606	1.17839
KPNA3	1.48807	1.16959
SEC24B	-1.34444	1.16828
PLS3	4.0863	1.16801
NUDT12	-1.44483	1.16746
LRSAM1	-1.47493	1.16626
RRM2	3.2112	1.161
RECQL	3.85863	1.15947
ALDOA	2.02628	1.1588
GGA3	4.78395	1.14928
PDIA6	2.92757	1.14404
RPS8	5.57842	1.14347
RPL14	3.36657	1.14321
DLAT	3.25698	1.14081
CBX3	3.33247	1.1381
STOML2	3.35494	1.13528
DLD	4.80831	1.13301
RPL27A	4.11649	1.12708
ST13	3.8809	1.12408
PSMB6	-5.11178	1.12153
RPL7A	5.18777	1.11175
ARCN1	4.77526	1.10807
FANCD2	1.50149	1.10721
SPTBN2	-2.84207	1.10266
EEF1D	5.79718	1.10044
PSMD14	2.69683	1.0921
ESYT2	-1.35596	1.09151
RPL18	4.19302	1.08892
SERBP1	4.31983	1.0864
HSF1	-1.41589	1.08126
DLST	3.16804	1.07641
PCNA	3.93322	1.07501
RPS19	4.61644	1.07491
ACOX1	-2.95943	1.06934
RPS15A	4.97461	1.06667
TOLLIP	-2.64501	1.06154
PRDX5	3.08107	1.05801
MSI1	2.43907	1.05781
VDAC2	4.70612	1.05653
TMEM109	-2.89131	1.0528
PRDX2	1.21933	1.05031
DDX18	-1.41558	1.04713
GTPBP3	1.08204	1.0467
SLC25A3	-2.7385	1.04423
PDK3	1.61907	1.03761
CAP1	2.86642	1.02911
KAT7	1.83667	1.02864
KIFC1	-1.35267	1.0277
NOLC1	1.09921	1.02754
GEMIN4	1.59666	1.02215
EEF1B2	2.78686	1.02213
PLS1	3.46832	1.01758
PDIA3	-2.81139	1.01504
CPSF2	3.34016	1.0139
YARS	4.2846	1.00818
RPL28	3.14425	1.00212
CEP55	-1.2911	0.997967
PRKAR1A	-1.25355	0.987882
U2SURP	4.4038	0.987661
RANBP1	3.7864	0.983371
PA2G4	4.62821	0.980966
NONO	5.53667	0.973928
CDC42BPA	2.84447	0.97387
POF1B	-6.08526	0.97261
EPRS	4.02086	0.969844
POLDIP3	2.71121	0.969166
NUP107	1.99156	0.964387
BAZ1A	-1.26486	0.955523
RRBP1	-4.03526	0.951422
FANCI	2.73637	0.94787
NPM1	5.15906	0.942866
DARS	3.76505	0.937974
RPL24	3.78589	0.934207
PGK1	5.1563	0.932276
VARS	2.44465	0.926811
DDX47	-1.3001	0.924516
PEBP1	-3.01351	0.922559
RPL10	3.5089	0.91876
CAPN1	-2.34589	0.916968
RPS17	3.59349	0.912061
CMBL	2.23093	0.9101
RARS	4.84356	0.907357
RPL13	4.23307	0.905867
DDOST	2.81344	0.899401
DDX39A	3.24642	0.893719
PRDX1	2.21925	0.891214
RPLP1	3.72211	0.884044
CAPZA1	3.70153	0.882227
ENO1	2.22416	0.881623
CHD3	3.87266	0.877699
SPTAN1	2.06122	0.873285
GSR	-2.92091	0.865002
TSNAX	-1.50539	0.86234
PFN1	4.29761	0.861276
ATAD1	-1.07743	0.86084
IMMT	2.85828	0.859143
TRIM21	-4.44557	0.856803
EPPK1	-3.49354	0.856668
PSMA2	3.17129	0.855835
TELO2	-1.20632	0.852516
ELOA	-1.26972	0.852329
CKAP2	2.38029	0.851326
RPL30	2.16026	0.851325
RPL27	3.6429	0.849803
KIF5B	2.67357	0.849772
DNAJC17	-1.30177	0.842583
VDAC1	-2.75057	0.840554
INTS14	0.971602	0.833641
YWHAQ	3.42632	0.830864
ACTC1	-3.74975	0.829961
ACTR3	3.06158	0.829941
RPS20	3.77446	0.826687
CAD	-2.87404	0.822422
PRPH	1.50919	0.820063
GPD2	-1.28537	0.819042
RPL23A	3.826	0.800579
RPL26L1	3.51704	0.795921
MTPN	-2.69661	0.795455
RPS4Y1	5.12896	0.792868
DCTN1	-3.29808	0.78757
HSPE1	2.44959	0.785164
TXLNA	5.69711	0.784704
BAZ1B	4.75943	0.784307
CKAP4	3.75505	0.774949
RNGTT	3.13029	0.773978
IRS4	1.43924	0.764291
GDI1	3.19381	0.760667
PKP3	-3.95956	0.760426
RNH1	3.45372	0.758162
NIPBL	-1.15965	0.753166
TKT	3.75952	0.752136
PLEC	-4.25533	0.749188
RAB1A	3.59412	0.748009
HSPA1B	2.01097	0.747761
RPL17	3.32226	0.744763
DYNC1H1	2.49284	0.7441
TPM3	2.40437	0.743963
SSBP1	3.12667	0.743954
TYMP	-4.42011	0.740377
DCTN1	-3.15529	0.737496
RPS6	3.63599	0.736651
LIN9	-1.16171	0.725451
RPS23	3.88414	0.72263
FLOT2	-3.71341	0.720842
POLR3C	-1.12244	0.719636
PPIA	4.1382	0.716753
RPS13	5.20832	0.710475
LDHA	2.94244	0.71014
CAND2	1.50711	0.704456
SERPINB6	-6.068	0.699604
HSPD1	3.63266	0.6992
PPL	-4.86805	0.696909
ALDOC	2.00548	0.694066
RPLP2	-3.24979	0.684907
RPS28	2.04768	0.682924
SMAD4	-1.12695	0.682075
ISOC1	-1.10698	0.670911
YES1	-1.14574	0.670674
HSPA1L	1.32963	0.668844
AIFM1	3.11357	0.659522
VCP	3.23574	0.658966
CPA4	-1.90217	0.658438
TP53	-3.04581	0.655654
SNRPE	-3.14573	0.654851
PRDX3	4.56537	0.65453
SMARCAD1	-0.942899	0.650514
SFXN1	-1.12176	0.645769
CAPZB	-2.833	0.644705
RPS3A	3.74122	0.639476
NARS2	-1.03115	0.63832
GSTP1	3.08458	0.637484
GDI2	2.84264	0.626605
APRT	-0.947256	0.622205
HNRNPA3	3.34436	0.618976
RPS16	4.1583	0.615306
ENGASE	-1.12472	0.609603
RPS24	3.56793	0.602567
DNMT3A	-0.956752	0.597712
PSMA7	1.94006	0.597191
OGFOD1	-1.05723	0.594711
RTN3	3.24292	0.593475
TPX2	3.60601	0.593319
RUFY1	-1.07062	0.590112
GAPDH	1.6111	0.58999
PUS7	-1.04797	0.588903
CLINT1	3.35783	0.586751
PSMG2	-1.03889	0.582812
HSD17B4	1.58105	0.576721
RPL18A	3.34997	0.575657
EXOC5	-1.07731	0.573329
SUCLA2	3.29607	0.572778
HNRNPA1	1.21541	0.572304
ATP5F1	-0.893108	0.571398
DYNLL1	3.23053	0.571213
RTN4	3.38766	0.571176
CCDC7	-1.01588	0.570412
PHF10	3.36124	0.569855
MRPS34	3.24882	0.569727
SUPT5H	3.19038	0.569032
YTHDF2	3.09091	0.567246
ARHGDIA	3.02827	0.565604
CCAR2	3.25436	0.564446
BSCL2	3.34091	0.563236
ACTN4	3.03643	0.56161
DDX41	3.21662	0.561095
THOC5	2.94027	0.560815
FMR1	3.30995	0.559436
RPL8	3.10915	0.558746
RPL10L	2.81407	0.557306
ATG13	3.28552	0.555485
MRM3	2.83171	0.55467
ALDH1L2	3.31267	0.552222
COPS7B	-0.842707	0.550374
PIN1	3.08693	0.543879
PLRG1	3.15293	0.541521
PRDX4	2.78109	0.535579
EIF2S2	2.91116	0.53393
UCHL1	2.81422	0.529879
VPS45	2.6948	0.527719
HIP1R	1.8437	0.52409
NAP1L4	2.69382	0.522369
EIF5B	2.51433	0.521047
DRG1	2.72599	0.520997
GRHPR	2.83489	0.520453
EEF1A2	2.73561	0.5161
SRP72	3.12487	0.515728
HTATSF1	2.67769	0.515458
BLMH	2.12006	0.514778
KRT13	3.86498	0.512938
TPM3	-2.55695	0.512087
RAVER1	2.78848	0.51181
GNB2	2.67363	0.510667
ANXA1	3.86701	0.510427
ZRANB2	2.71181	0.509132
PIP	2.8141	0.509096
UBA6	-1.02559	0.508788
LEO1	2.65533	0.508233
HMGB1P1	2.84695	0.505383
PSMD11	2.60764	0.504574
GLS	2.41995	0.49885
AP1S3	2.38705	0.498754
PNKP	3.42875	0.49858
ALDH7A1	2.48723	0.497974
RBM27	2.34036	0.49791
EXOSC2	2.30074	0.496611
ZFR	2.58059	0.49617
PHF6	2.41223	0.495878
CDC42BPB	2.67249	0.495724
GFM1	2.7034	0.491772
ATP6V1H	1.28368	0.491324
DNMT1	2.24642	0.48782
PGAM5	2.49045	0.487712
TBCB	2.48172	0.487637
RPS18	3.11695	0.48652
AIP	2.15945	0.483538
GTF3C5	2.25363	0.48223
LTF	2.88703	0.481366
TPR	2.60807	0.479647
GRWD1	2.11169	0.479191
AKAP8L	2.35459	0.478013
NCAPG2	2.24919	0.477682
DHX8	-1.04283	0.476951
EIF3M	2.14365	0.476797
PPME1	2.27605	0.476104
HIST1H1C	3.48066	0.475615
VPS26A	2.1515	0.475495
RPS11	3.93707	0.474124
DIDO1	-0.964459	0.470954
RPL29	1.95588	0.469975
DNPEP	-0.973381	0.469878
THOC1	2.22338	0.469422
ACBD3	2.30846	0.469249
ABHD11	-0.992072	0.468244
TRIM24	2.27183	0.468013
PFKP	2.12353	0.467692
RBL1	-0.963035	0.466916
CSK	2.23512	0.465455
POGZ	2.37877	0.465055
XAB2	2.10182	0.464772
ZYX	2.08539	0.46423
GIT1	-0.709351	0.463783
GRSF1	2.37533	0.4632
PPP4R3A	2.05725	0.461542
ANXA6	2.1583	0.460569
HIST1H1A	1.14991	0.457961
RPP30	2.07201	0.456693
CRKL	1.86277	0.454798
BRD3	2.06439	0.45388
KIAA1524	0.845393	0.450621
PAWR	2.04861	0.448494
BCL7C	2.07753	0.447641
PSMA6	-2.59958	0.446007
KPNA4	1.97075	0.445396
ALDH9A1	-2.89538	0.445225
DHX36	2.84067	0.444798
DNAJB8	1.81032	0.443158
SNX6	1.95662	0.442236
BZW2	1.82674	0.441813
SMN1	1.74488	0.441715
KIF5A	2.10344	0.441579
RBM15	2.21791	0.441327
IDH3A	1.91649	0.441228
KIF2A	2.08483	0.441113
ATP5J2	1.9297	0.439866
CRNKL1	1.95989	0.439746
THRAP3	2.03639	0.439742
TBR1	-1.77862	0.435992
CORO7	1.98086	0.435639
ATP2A1	1.77007	0.435176
NUP155	1.95296	0.433809
PLK1	1.71466	0.433675
NANS	1.90592	0.432373
ZC3H11A	1.79006	0.430123
LIMS1	1.95449	0.429827
ARIH1	1.82326	0.428533
ZG16B	2.03774	0.428405
EIF4E	1.78559	0.42796
RPS14	2.59467	0.427558
IL36G	-1.86414	0.427418
THOC3	1.80827	0.427288
RPS4X	3.50813	0.427273
CSRP2	1.8583	0.42595
PSMA5	-2.33145	0.424946
RBM25	1.9368	0.423043
SCAMP3	1.89638	0.4228
CWC27	1.72237	0.420839
WDR26	1.65982	0.420817
HADH	1.90969	0.420487
CD2BP2	1.83361	0.420342
EXOSC7	1.87775	0.419548
GLO1	1.7451	0.418896
RRM1	1.73092	0.418305
MPRIP	-0.919787	0.417774
YY1	1.68834	0.417644
TTC4	2.03634	0.414355
M6PR	1.87907	0.413459
CBX1	1.65259	0.412868
MED1	0.866214	0.410615
BLVRA	1.86058	0.410455
RPS26P11	2.07425	0.410328
SLC4A1AP	1.66045	0.410241
GNAI3	2.1373	0.409774
CDK3	1.897	0.409615
UPF3B	1.70327	0.409457
MCCC2	1.93296	0.409332
DDI2	1.91579	0.409067
EIF2A	1.79003	0.406613
CPSF1	1.68629	0.405946
ALYREF	2.49282	0.404748
NUP133	1.74609	0.404049
RPL23	3.18547	0.403505
LSM3	1.72545	0.402561
AP2S1	2.30396	0.401137
PRPF40A	1.68359	0.400868
NAMPT	1.65145	0.398608
ILKAP	1.73577	0.397984
PTGES3	1.7983	0.397728
SLC25A1	1.71146	0.393883
EPB41L2	1.5629	0.391487
ATP6V1A	2.24394	0.388889
MED23	1.75765	0.388672
CSNK2A2	1.6053	0.3882
STAM2	1.59636	0.387984
PITPNB	1.5893	0.387867
CLPB	1.55318	0.385698
PIAS1	0.528782	0.385489
PDCD4	1.63334	0.383268
MRPL1	1.51301	0.381097
CA2	-2.05765	0.380559
UBXN7	1.6382	0.380481
TTK	1.55841	0.38028
SRSF2	1.4819	0.379947
MRPL22	1.52107	0.379022
HIP1	1.59557	0.378992
TXLNGY	-0.92353	0.37712
MACROD1	1.49033	0.376904
LARP4B	1.72224	0.376654
ALDH6A1	1.71982	0.376634
ATAD3B	1.71788	0.375753
MRPS30	-0.887242	0.374969
IDE	-2.99356	0.373811
PPA1	1.58762	0.373753
NDUFV1	1.5201	0.373042
SSR1	1.48272	0.372824
MRI1	1.3476	0.371397
TXN	1.00427	0.371353
RPS26	1.71654	0.370804
SORT1	1.52131	0.369768
AHNAK	-3.21052	0.369694
PPA2	1.71862	0.367652
AARS2	1.63941	0.367499
BCKDHB	-0.802135	0.365902
DNM1L	-0.897538	0.365769
ETFB	1.54629	0.361972
SART1	1.63448	0.360279
PHAX	1.3877	0.35979
KIF4A	1.5796	0.359126
ATP5O	1.49095	0.357873
SIN3A	1.3172	0.35778
CXorf56	1.42446	0.357336
ARHGAP35	1.46469	0.356645
GLS	1.32901	0.356604
HAUS3	-0.891476	0.356066
NUP160	1.5315	0.355945
OXSR1	1.31643	0.35506
IQGAP2	-0.861769	0.355016
RPA3	1.37472	0.354255
CENPV	1.36195	0.351379
CSNK1A1L	1.48066	0.349745
LMNA	1.55069	0.347327
SERPINH1	1.19458	0.34634
RPRD1B	1.29672	0.34498
TLN2	1.32545	0.34345
TARS	2.15515	0.342094
DCTN2	1.30822	0.341796
MRPL39	1.42277	0.340573
C16orf62	0.437083	0.34032
RIOX2	-0.614009	0.340122
IPO9	1.21368	0.340028
FLNB	1.82808	0.339738
HMBS	-0.77179	0.339067
NUP93	-0.824677	0.338772
RPS25	2.39584	0.338469
MECP2	1.25182	0.334704
MDC1	1.3932	0.334109
NUP54	1.2463	0.333821
MBD3	1.28775	0.333615
SUGP2	-0.799712	0.332763
IGF2BP2	-1.96688	0.332269
MRPL28	1.03841	0.331856
HSPA14	1.29474	0.330996
COPG2	-0.832214	0.330145
PAPSS1	1.4652	0.328833
UBN2	1.29656	0.328263
RPS29	2.99319	0.326696
INA	-2.15523	0.325172
VPS51	-0.850439	0.32507
RNF214	-0.844508	0.324604
SNRPD3	-2.09873	0.323786
MAP4	1.71242	0.32226
NHLRC2	1.27083	0.321853
TAB1	1.22491	0.321715
ATP2A2	1.31203	0.321293
DYNC1LI1	1.15767	0.319841
DDX50	-0.810412	0.316853
FBXO22	1.13586	0.315752
CANX	1.37895	0.315715
ORC3	0.447141	0.315248
DNM3	1.10805	0.314919
TERF2IP	1.36727	0.312238
RPL34	2.48761	0.311904
YA61	1.25264	0.309219
TBP	1.11361	0.307766
ALDH5A1	0.957355	0.301504
VAC14	1.13475	0.301055
RFC1	1.07471	0.299939
USP48	-0.763523	0.299894
SUN2	-0.783933	0.298899
CDSN	-2.02855	0.298089
LSM2	1.18146	0.29758
STX7	1.18843	0.296189
MALT1	-0.765476	0.294968
USP13	1.1393	0.294783
MAP1B	1.2472	0.294298
SAMHD1	1.00349	0.294276
ACOT2	-0.788188	0.289071
PSMC5	1.62436	0.288502
ECHS1	1.06971	0.284686
ANXA2	1.93417	0.283856
IPO8	0.994697	0.283156
COPE	-0.759844	0.282405
TUBA4A	-2.03531	0.28147
P4HB	1.45807	0.281447
VPS53	-0.680118	0.278394
BTF3	-0.698323	0.278034
NCCRP1	-2.15364	0.277463
NMT1	1.16108	0.276664
BRAT1	-0.726417	0.275548
SFN	-2.29397	0.275101
NPEPPS	-1.97798	0.271412
INF2	0.365167	0.268923
CAPN2	-0.708617	0.267274
NTPCR	0.954239	0.267148
BPIFB1	1.45456	0.266283
RPL37A	2.10447	0.26607
PITPNA	-0.756989	0.264858
ILK	-0.735809	0.264742
NAT10	-0.738816	0.263936
STK39	-0.751071	0.263523
SRPRB	-0.804188	0.263135
YWHAZ	1.86597	0.26238
TUBGCP2	0.902557	0.262326
RANBP3	-0.726123	0.262106
TOMM70	-0.732908	0.259834
RPP40	0.883305	0.258265
ARF4	1.6592	0.257527
PSMB2	1.17984	0.256906
PSMD12	0.916406	0.256517
NUP37	0.867111	0.255269
IGHA1	1.85206	0.252191
TXNRD1	1.0338	0.252103
CUL2	0.879289	0.250318
RPN2	1.17279	0.250056
NELFE	0.93094	0.249721
H3F3A	-0.705929	0.248436
TTC26	-0.650844	0.247989
DHX57	-0.64813	0.246396
FASTKD2	1.04766	0.245952
EDC3	1.22308	0.245759
RBM8A	1.66948	0.243495
CECR2	-0.709059	0.24269
BANF1	0.76023	0.242625
SKIV2L	-0.53152	0.241598
AFDN	0.843481	0.240666
CWC22	0.831868	0.240637
ATP6V1C1	0.769834	0.240283
CNOT10	0.830469	0.236156
UQCRC1	0.91697	0.232875
SRSF8	1.68498	0.232587
MYO1D	0.861581	0.231381
CHEK2	-0.694047	0.231363
PPP1R7	0.783209	0.231095
AZGP1	1.92557	0.229979
SNRPA	1.74892	0.22686
PCCB	-0.656351	0.22685
NT5C2	0.828129	0.225208
AK1	0.319179	0.223895
MDH1	-1.28816	0.220366
PRKRA	-0.645718	0.218392
PRKACA	0.698137	0.217184
CNN3	0.719617	0.216416
AKAP3	0.730278	0.216088
MAPK10	-0.660405	0.212564
DES	0.38396	0.212478
MPHOSPH8	-0.722691	0.211644
PRPSAP2	0.774523	0.211187
ACAT2	2.03258	0.209039
PHB	1.49198	0.208052
GNL1	-0.67727	0.20677
MRPS5	-0.652247	0.205288
MYL12A	1.38674	0.204517
UQCRFS1	0.651762	0.20151
DCAKD	-0.441654	0.201494
ZNF445	1.85672	0.201107
PTCD1	0.733742	0.200775
RBM33	-0.953579	0.200265
MOCS3	-0.656053	0.199058
BAIAP2L1	-0.459917	0.198068
INTS3	0.642813	0.197721
SRC	-0.605903	0.197542
SIRT5	0.703826	0.19612
MCMBP	-0.614077	0.194362
PPP5C	0.742625	0.193731
AGAP1	-0.620979	0.193407
HK1	-0.607415	0.192377
RARS2	0.677542	0.191997
STAMBPL1	0.648425	0.189833
CALML3	-1.80881	0.189811
HSPB1	1.7151	0.189384
PCMT1	-1.77581	0.188849
IGHG1	1.36965	0.188151
ENAH	0.934206	0.185077
UFL1	0.627598	0.184115
HARS	1.03794	0.183205
TIMELESS	-0.558474	0.182001
TMLHE	-0.593613	0.18164
CAT	0.999785	0.180114
PSMA1	-1.25121	0.180045
NACC1	0.705483	0.17991
NAGK	0.575765	0.178929
PDS5B	0.972169	0.178536
DNAJC2	0.62469	0.178274
SEMA3G	-0.623405	0.177724
HACD3	-0.825263	0.175352
SYNCRIP	-0.956806	0.174206
HIST2H3PS2	1.46543	0.173767
MPO	1.54736	0.173505
PTPMT1	-0.525209	0.172518
GTF2H1	0.546464	0.172031
PTBP2	-0.628995	0.170232
CASP2	0.57917	0.169418
PDXP	-0.585273	0.16807
MNAT1	0.581924	0.167434
TSEN34	-0.577851	0.167246
PSMC2	-0.886198	0.165682
RPL35A	-1.30637	0.161503
CLU	-0.962541	0.159859
PRSS2	1.86078	0.159299
MRPL34	1.5004	0.159263
COASY	-0.57462	0.158986
SPDL1	-0.54317	0.158216
SEMG1	1.2181	0.158176
RPL31	-1.53306	0.157535
NUP205	-0.531328	0.157022
S100A14	-1.03191	0.156128
GMDS	1.29082	0.155797
PSMA8	0.7981	0.155204
SCRIB	0.563491	0.153635
FAHD1	-0.536267	0.153091
MEIS2	-0.359803	0.150998
ANAPC7	0.542497	0.150665
FTO	0.502155	0.147789
SH3GL1	1.09012	0.147621
GPSM1	-0.529855	0.146399
SMR3B	1.18288	0.145259
RPL13A	1.1858	0.143254
PEX5	0.514436	0.1425
HAL	-0.969656	0.14047
PPIB	-0.747639	0.140424
SPRR3	1.01041	0.140308
GUF1	-0.452259	0.139527
PPIL4	1.10493	0.139244
PRKCI	-0.529671	0.138809
SCRN3	-0.495292	0.138238
YWHAG	-0.593055	0.137914
PURA	0.693434	0.137494
TIPRL	-0.495779	0.133836
DDX21	-0.490788	0.133465
DTNA	0.434298	0.133164
PSMB5	-0.940595	0.132685
DPF1	-0.44515	0.130251
SBSN	-0.699718	0.129879
SPIN1	-0.461412	0.129756
NCAPD3	0.260198	0.129528
JCHAIN	-0.989977	0.129143
UACA	-0.457532	0.128936
CLNS1A	-0.707534	0.128011
NCAPG	-0.474736	0.126293
FAU	1.54485	0.12551
CRNN	0.972633	0.124507
LCP1	0.902405	0.124268
ULK3	0.875198	0.122324
SCFD1	-0.473722	0.12174
PDPR	-0.448448	0.121467
DHX16	-0.430101	0.121302
HSPA4L	0.82803	0.120048
RXRA	-0.428332	0.11935
AP3B2	-0.186403	0.119264
GSE1	-0.427685	0.118791
TALDO1	-0.835033	0.11834
SUMO1	0.879008	0.11834
UBE2M	0.829478	0.118219
GTSE1	-0.439332	0.118096
TIAL1	-0.443752	0.117918
LSM14A	-0.427979	0.116071
IMPDH2	0.763687	0.115814
C19orf53	0.754026	0.114031
ATG101	0.817724	0.11368
GNAS	-0.445611	0.113378
HBB	-0.435643	0.112981
MYH11	0.852986	0.112957
ZKSCAN1	-0.42251	0.112157
EPN1	0.503181	0.112048
FLNA	0.791333	0.111617
CFAP20	-0.245859	0.110783
L2HGDH	-0.393225	0.10968
COL2A1	-0.42108	0.109371
TRMT1L	0.359967	0.109281
DUS3L	-0.389739	0.108242
MCCC1	-0.40817	0.107239
MRPL2	-0.422293	0.107151
RPS12	0.771243	0.106514
FABP5	0.94509	0.106313
NUB1	-0.430281	0.105044
VRK1	0.725005	0.105008
PGAM1	0.792368	0.104094
PDHA1	0.462046	0.103878
PKN2	-0.381363	0.102156
IGKC	0.71094	0.101535
LCN2	0.66045	0.100909
PRCC	-0.391936	0.100442
CAPZA2	-0.370259	0.0992634
METTL14	-0.362393	0.099147
LANCL2	-0.382238	0.098722
RBM3	-0.253916	0.0985362
BRD2	-0.363056	0.0979292
RAE1	0.643904	0.097671
PQBP1	-0.369864	0.0970513
UROD	-0.250999	0.0966961
BPIFA1	0.69578	0.0961063
DMBT1	0.586938	0.0942352
RPS27	0.849515	0.0931181
CDK7	-0.382878	0.0925536
PSMD2	0.531109	0.0899673
SIRT2	0.642077	0.0899308
RPS15	-0.369969	0.0881738
BAG5	-0.347379	0.0880988
STYXL1	-0.370405	0.0875788
LSM12	-0.484045	0.0863911
ARPC3	-0.356401	0.0862286
MRPS7	0.580035	0.0861589
HDAC3	0.569137	0.0858942
KRT78	0.57334	0.0847667
LSP1	-0.342784	0.0841948
FBL	0.538778	0.0837637
FOXC1	-0.344078	0.0835564
KLHL13	-0.331426	0.0834673
FKBP3	0.51964	0.0822067
PSMA4	-0.624699	0.0820995
TIGAR	0.513146	0.0819266
LYZ	0.852003	0.0814043
AP3D1	0.253048	0.0796779
HDX	0.530669	0.0796445
EPX	0.498254	0.0794657
EXOSC3	-0.331117	0.0791372
DDX19A	0.528303	0.0782697
DENR	0.494293	0.0770438
HP	1.10849	0.0769541
KDM3B	-0.312452	0.0768528
SHMT1	-0.53667	0.0768502
SATB2	-0.310617	0.0755823
DDX49	-0.341427	0.074538
PELO	0.230745	0.0739778
EIF6	0.553562	0.0733496
ACIN1	0.457495	0.073117
POLR2B	0.452996	0.0721169
HPRT1	0.508651	0.0721013
TXLNG	-0.312249	0.0720511
ARID3A	-0.314386	0.0709417
RBM4B	-0.31352	0.0707224
MARCKS	-0.297751	0.0704722
CUL5	0.386484	0.0694874
SRBD1	0.231715	0.0687581
ACTR1B	0.423311	0.0682321
KPNA1	-0.280079	0.0678482
MAT2A	-0.49492	0.0665278
SRGAP2C	0.219579	0.0665059
PABPC4	-0.493185	0.066489
SLIRP	-0.285583	0.0646514
CARM1	0.409205	0.0643518
SRPK1	-0.285045	0.0642286
PDHA2	0.385223	0.0641212
RAD9A	0.207099	0.0636417
BRD4	0.373601	0.0632573
NSMCE4A	-0.305985	0.0626689
KIF23	0.342589	0.0624012
VAMP2	-0.266374	0.0619203
GGCT	-0.465459	0.0603285
TUBAL3	-0.278161	0.0602293
TPM2	0.538847	0.0598954
SCML2	0.359097	0.0594321
SS18	0.349313	0.0572504
SRSF6	-0.549541	0.056883
MRPS9	0.32477	0.0568719
DKC1	0.352444	0.0561162
RNF20	0.329237	0.0560282
SRR	0.344532	0.05588
MAPRE2	0.33165	0.0556081
PPP1CC	0.316989	0.0554069
PSMC4	-0.225456	0.0549862
ACTR2	0.342338	0.0544621
ADPRHL1	-0.254652	0.0540627
TUBB3	0.324727	0.0536296
ATXN2	-0.23893	0.0535081
MYL6	-0.478036	0.0527218
PSIP1	-0.222681	0.0526334
GPS1	0.317445	0.0525267
DIAPH1	-0.244185	0.0509366
LAS1L	0.285704	0.0509267
RAB5C	-0.366089	0.0507494
ACTN1	-0.214093	0.0506291
MYO6	-0.233133	0.0486194
EIF4B	-0.140294	0.0484642
SRM	0.276854	0.0482599
TMEM159	0.301425	0.0481009
DNAJC9	-0.217542	0.0480241
RPL22	0.458885	0.047671
AFG3L2	0.263541	0.046788
AP1G2	-0.207323	0.0459777
VDAC3	-0.216404	0.0454325
HTN1	0.271057	0.0440516
HNRNPLL	-0.209015	0.0438281
H1F0	0.254072	0.0437744
PAFAH1B2	-0.208964	0.0431375
BCCIP	-0.205348	0.0430484
SNRPC	0.267772	0.0430239
RYR3	-0.214676	0.0425821
TBRG4	-0.203781	0.0422746
NAPB	-0.191587	0.0416475
POLDIP2	0.249531	0.0415487
TRIP13	-0.183787	0.0405584
GSTK1	0.237962	0.0401887
MINK1	-0.207087	0.0401346
ME2	0.233275	0.0399699
INTS9	-0.192574	0.039839
A2ML1	0.267789	0.0394052
CTR9	-0.156725	0.038903
ITSN1	0.22429	0.0387484
ECM1	0.263284	0.0382219
IWS1	-0.174963	0.0382057
CSDE1	-0.20019	0.037531
GSN	-0.41347	0.037056
SRI	-0.179189	0.0369136
PAXBP1	-0.166644	0.0357139
ARPC4	-0.245715	0.035628
NCAPD2	-0.163434	0.0353818
FRG1	-0.162455	0.034896
EEFSEC	-0.171258	0.034641
CENPV	0.195446	0.0334534
MAGED1	0.196098	0.0334482
PLEKHG4	0.189897	0.0332446
ANP32B	-0.148658	0.0328972
ZC3H4	0.103849	0.0325807
C21orf33	0.186434	0.0324333
VTN	0.177879	0.0323876
TES	0.183907	0.0319374
NUP62	-0.146586	0.031889
MRPL4	0.194384	0.0313128
HLTF	-0.144935	0.0302022
FAM98A	0.18418	0.0300126
CWF19L1	-0.139912	0.0297847
STUB1	0.182167	0.0297106
CKMT1A	-0.187356	0.02936
ANXA11	-0.145283	0.0292442
ARID2	0.168082	0.0291097
SSR4	-0.152472	0.0289769
CST4	0.166686	0.0288233
INPP4A	-0.124918	0.0285856
USP14	-0.132424	0.0279651
ARHGDIB	0.147623	0.0273675
SEC31A	0.138472	0.0273251
PPP1R8	0.141915	0.02583
NBN	-0.127879	0.0255798
HMCES	-0.128185	0.0255646
MSI2	-0.125713	0.0252641
AP3B1	-0.135378	0.0252137
CCAR1	-0.127614	0.0249171
HMGB3	0.145981	0.0246578
PDLIM7	0.15126	0.0244862
NCAPH2	0.142939	0.02432
NDUFS3	-0.115399	0.0242638
EPB41	-0.113921	0.0241132
CSTB	-0.228881	0.0240964
RPL38	0.302249	0.0234899
ARIH2	-0.119327	0.0233172
MEF2C	0.13484	0.023298
MRPS23	-0.112275	0.0227927
KIF2C	0.127202	0.0226516
TSR1	-0.111378	0.0224993
TUBG1	-0.109125	0.022239
STX12	0.120514	0.0210714
TBCD	0.110479	0.020992
NADK2	0.120224	0.0209714
RPRD1A	0.112585	0.0202566
CAMK1	-0.0986882	0.0200087
RSF1	0.0578975	0.0199498
MRPS17	0.111135	0.0197928
COPS2	-0.0966249	0.0195729
SUPV3L1	-0.0879114	0.018628
TRMT112	-0.0874163	0.0185284
CHD5	0.10468	0.0180428
SYPL1	-0.0934696	0.0179459
NPM3	-0.0858181	0.0178901
TPI1	0.166956	0.0178458
RBM22	-0.0869143	0.0176924
DFFA	-0.0887574	0.0176617
WDR61	-0.0887471	0.0175988
APOD	0.178831	0.0169947
ORC5	-0.0803871	0.0168061
ASH2L	0.0946271	0.0161854
STMN1	0.0856072	0.0161556
CLIC1	-0.136401	0.0150354
QRICH1	0.0810985	0.0148658
SRSF5	0.0785113	0.0145899
ATIC	0.0752537	0.0141034
CBFB	-0.0674905	0.0140258
SLC25A5	-0.109893	0.0139716
CNN2	-0.0713308	0.0138956
ZNF24	0.0741053	0.0136145
DYNC1I2	-0.068497	0.0130989
CAMP	-0.0676153	0.0128729
PNP	0.071639	0.0128079
VPS16	0.0714124	0.0123986
SARNP	-0.0589919	0.0117333
COPS5	-0.0604552	0.0115838
ZC3HAV1	-0.059064	0.0115599
MCMBP	-0.0577828	0.0115371
PRB1	-0.0600774	0.0111391
CREG1	0.065373	0.0111287
BPI	0.0602867	0.01091
RPAP3	0.0585082	0.01068
CCDC124	0.0567597	0.0105155
RBM26	-0.0513559	0.0101358
BRD7	0.0610713	0.0101266
PC	-0.0471062	0.00988131
SUCLG2	-0.0454136	0.0093697
AQR	0.0505212	0.00931486
GGH	0.0492267	0.00885302
VTA1	-0.0433631	0.0083097
MPP1	-0.0426849	0.00828912
MRPL37	-0.0431528	0.00819594
TXNL1	0.0444287	0.00782949
NEDD8	-0.037995	0.007673
TAGLN2	0.0432419	0.00744461
XPNPEP3	0.0380938	0.00723266
PPIF	0.0347317	0.00629415
[truncated: 27 more rows]

## Sheet: Fig.7i-l
Fig.7i
LuNE, Individual tumor volume (mm3)
	Day0	Day5	Day9	Day12	Day16	Day19	Day23	Day26	Day30	Day33	Day36	Day39	Day43	Day46
vehicle #1	62.8758	83.1875	120.321	171.5	186.624	148.37	150.382	157.216	144.15	256	352.485	492.537	525	506.25
vehicle #2	57.3956	58.8245	66.3255	66.3255	74.4385	108	113.49	144	227.812	289.1	522.392	510.907	518.94	607.5
vehicle #3	52.577	42.592	62.5	76.1367	78.652	108	113.49	131.196	183.787	248.358	287.645	371.2	471.61	715
vehicle #4	51.9115	55.296	76.1367	77.8604	56.144	96.05	105.854	131.072	150.382	164.255	194.508	246.52	296.227	409.909
vehicle #5	38.1125	55.296	70.7104	77.8604	83.1875	125.023	188.184	201.64	314.237	384	609.136	691.92	850.369	1190.25
vehicle #6	27.436	51.9115	78.732	111.824	123.837	135.42	184.301	202.8	319.39	414.304	525.285	688.323	887.27	1065.77
CCS1477 #1	32	45.5625	44.0606	53.2482	55.9901	93.0847	102.69	111.824	134.168	186.624	246.52	307.062	303.408	356.445
CCS1477 #2	59.1854	60.6437	70.304	71.9389	74.4385	87.808	108	108	113.49	137.312	148.104	171.5	178.955	176.4
CCS1477 #3	58.1071	45.5625	52.577	64.7771	75.843	71.2504	83.1875	113.4	125.023	131.072	131.072	157.216	210.938	219.488
CCS1477 #4	55.6423	47.1711	44.3583	51.9115	66.3255	80.0515	64.3938	102.69	125.023	137.312	143.748	157.216	192.914	197.173
CCS1477 #5	45.2594	48.668	51.5809	58.4651	58.8245	83.1875	80.1625	113.49	108	131.072	137.312	164.255	205.35	228.267
CCS1477 #6	19.3359	29.6595	42.592	57.7507	72.7658	83.1875	87.808	113.49	113.49	125.023	133.12	150.382	218.623	228.267
# here refers to independent mice
Average tumor volume (mm3)	Day0	Day5	Day9	Day12	Day16	Day19	Day23	Day26	Day30	Day33	Day36	Day39	Day43	Day46
vehicle	48.3847	57.8513	79.1209	96.9179	100.48	120.144	142.617	161.321	223.293	292.669	415.242	500.235	591.569	749.113
CCS1477	44.9217	46.2112	50.9121	59.6819	67.3646	83.0949	87.7069	110.482	119.866	141.403	156.646	184.605	218.365	234.34
Standard error of the mean (SEM)	Day0	Day5	Day9	Day12	Day16	Day19	Day23	Day26	Day30	Day33	Day36	Day39	Day43	Day46
vehicle	5.37143	5.54995	8.59692	16.2058	19.4813	8.01951	15.1903	13.5222	31.972	37.8363	65.8605	71.4878	94.117	127.819
CCS1477	6.61805	4.04168	4.23629	3.07234	3.43748	3.00877	6.47339	1.78234	3.99935	9.23788	18.1639	24.6666	17.9423	25.7827
Fig.7j
LuNE (Tumor weight, g)	# of Tumor	vehicle	CCS1477
	NO.1	0.5714	0.2186
	NO.2	0.9073	0.1916
	NO.3	0.9924	0.1876
	NO.4	1.4778	0.1206
	NO.5	1.7227	0.2395
	NO.6	1.7803	0.4709
Fig.7k
LuCaP145.2, Individual tumor volume (mm3)
	Day0	Day5	Day8	Day11	Day13	Day16	Day18
vehicle #1	143.748	186.624	204.259	268.684	393.165	515.15	647.514
vehicle #2	194.508	253.125	290.228	436.364	609.645	842.7	1039.68
vehicle #3	186.624	262.4	355.74	542.08	627.053	814.323	1003.94
vehicle #4	186.624	336.2	416	575	705.675	943.8	1289.06
vehicle #5	186.624	265.72	408.7	473.483	520.251	592.144	643.957
vehicle #6	194.508	275.684	413.968	500	546.364	595.35	712.86
CCS1477 #1	194.508	265.72	329.251	298.474	340.736	419.71	530.604
CCS1477 #2	191.808	220.5	269.5	403.44	426.985	529.92	600
CCS1477 #3	181.476	205.35	205.35	224.4	259.002	393.576	432.762
CCS1477 #4	181.476	275.684	295.856	344.994	396.147	452.583	520.251
CCS1477 #5	164.255	181.476	194.508	210.938	246.52	265.72	352.485
CCS1477 #6	202.612	288	316.028	463.89	485.98	536.238	620
# here refers to independent mice
Average tumor volume (mm3)
	Day0	Day5	Day8	Day11	Day13	Day16	Day18
vehicle	182.106	263.292	348.149	465.935	567.025	717.245	889.503
CCS1477	186.023	239.455	268.416	324.356	359.228	432.958	509.35
Standard deviation (SD)
	Day0	Day5	Day8	Day11	Day13	Day16	Day18
vehicle	19.1845	47.8689	85.6961	108.345	107.225	171.954	262.812
CCS1477	13.3857	42.9954	56.8535	99.6742	94.9848	100.148	101.493
Fig.7l
LuCaP145.2 (Tumor weight, g)
	# of Tumor	vehicle	CCS1477
	NO.1	1.4483	0.8856
	NO.2	1.1326	0.8826
	NO.3	1.0787	0.7503
	NO.4	0.9585	0.513
	NO.5	0.7636	0.6532
	NO.6	0.7878	0.4061
	NO.7	0.8116	0.3232
