# Supplementary material for: NKX2-1 drives neuroendocrine transdifferentiation of prostate cancer via epigenetic and 3D chromatin remodeling
Source: Nat Genet. 2025 Jul 21;57(8):1966–80. doi: 10.1038/s41588-025-02265-4 (PMC12339387; doi:10.1038/s41588-025-02265-4)
Supplement: Supplementary file 8 — Statistical source data for Extended Data Figs. 1b,c,f,g, 2d–f, 5a,d and 7a,d,f,g. [file 41588_2025_2265_MOESM8_ESM.xlsx]

## Sheet: Extended Data Fig.1b,c,f,g
Extend Data Fig.1b and c	log2(FPKM+1)
	35CR #1	35CR #2	35CR #3	70CR #1	70CR #2	77CR #1	77CR #2	147 #1	147 #2	93 #1	93 #2	145.1 #1	145.1 #2	145.2 #1	145.2 #2	H660 #1	H660 #2	H660 #3
HOXB13	8.69032	8.5251	8.65124	6.28804	6.79957	7.52292	7.55998	5.58568	6.47386	0.279635	0.515121	3.6233	3.32617	2.86715	2.96691	0	0.0662756	0.0796136
HOXB2	0.0649426	0.0843262	0.320221	0.13235	0.033933	0.027803	0	4.41148	4.00693	6.48005	6.83777	7.25071	7.33946	6.38172	6.46446	5.30197	5.31862	5.38283
HOXB7	0.0343232	0.0299593	0.130287	0.202535	0.200803	0.029064	0.0307277	0	0	5.13547	4.97568	4.37679	4.11233	4.39049	4.65034	4.55083	4.74455	4.8195
HOXB9	0.0604084	0.348567	0.447518	0.042284	0.0419022	0.017277	0.0541311	0.0195787	0	7.73679	7.7215	3.78235	3.32716	5.91749	6.0722	4.00488	4.06174	4.22275
AR	8.1362	6.63242	6.57323	6.76967	6.71141	7.76997	7.82215	4.73758	7.13688	0.0897112	0.060608	0.575061	0.107206	0.0871386	0.103957	0	0	0
Extend Data Fig.1f and g	log2(FPKM+1)
	35CR #1	35CR #2	35CR #3	70CR #1	70CR #2	77CR #1	77CR #2	147 #1	147 #2	93 #1	93 #2	145.1 #1	145.1 #2	145.2 #1	145.2 #2	H660 #1	H660 #2	H660 #3
ASCL1	0.0423141	0.125376	0.140431	0.0869312	0.0437221	1.3489	0.603077	0	0.5463	8.89164	9.06924	9.28497	8.83762	7.73973	7.7583	7.76858	7.77132	7.78625
INSM1	0	0.0949131	0.17328	0	0	0.0468042	0.0166779	0.0178729	0	3.68997	3.0993	7.2713	6.78117	6.86151	7.36573	4.78791	4.79431	4.75855

## Sheet: Extended Data Fig.2d
Extended Data Fig.2d
Individual tumor volume (mm3)
	Week1	Week2	Week3	Week4	Week5
plv #1	13.5	17.55	32	87.5	409.009
plv #2	15.75	17.1	68.75	191.1	509.054
plv #3	32	36	62.5	108	389.344
plv #4	13.5	18.513	48.668	171.5	342.924
FOXA2 #1	32	137.312	281.78	466.287	1862
FOXA2 #2	13.5	108	256	421.059	1687.5
FOXA2 #3	15.75	87.808	270.969	433.868	1700.35
FOXA2 #4	32	66.3255	219.488	393.66	1008
FOXA2 #5	18	178.955	577.16	1158.37	1734.56
FOXA2 #6	13.5	55.296	186.624	402.179	1176.32
# here refers to independent mice
Averaged tumor volume (mm3)
	Week1	Week2	Week3	Week4	Week5
plv	18.6875	22.2908	52.9795	139.525	412.583
FOXA2	20.7917	105.616	298.67	545.903	1528.12
Standard deviation (SD)
	Week1	Week2	Week3	Week4	Week5
plv	8.93816	9.15848	16.3103	49.6078	70.0283
FOXA2	8.84084	46.4371	140.893	301.139	347.404

## Sheet: Extended Data Fig.2e,f
Extend Data Fig.2e
	Adenocarcinoma (%)	Small cell carcinoma (%)
plv (n=3)	99.6958	0.304208
FOXA2 (n=4)	94.7382	5.26179
Extend Data Fig.2f
FOXA2 group, n=4
	(FOXA2+/SYP+ , %)	(FOXA2+/SYP-, %)
NO.1	77.9203	22.0797
NO.2	86.7866	13.2134
NO.3	68.7113	31.2887
NO.4	74.4582	25.5418
	(FOXA2+/SYP-, %)	(FOXA2+/SYP+, %)
Average	23.0309	76.9691
plv Group, n=3
	(SYP-, %)	(SYP+, %)
NO.1	97.0918	2.90823
NO.2	99.0424	0.957586
NO.3	98.6086	1.39135
	(SYP-, %)	(SYP+, %)
Average	98.2476	1.75239

## Sheet: Extended Data Fig.5a,d
Extend Data Fig.5a
RT-PCR analysis	NKX2-1
D2 #1	0.968705
D2 #2	1.06259
D2 #3	0.968705
D7 #1	0.587962
D7 #2	0.269827
D7 #3	0.565314
D14 #1	16.8318
D14 #2	18.4908
D14 #3	26.1368
D21 #1	136.695
D21 #2	159.488
D21 #3	168.304
D28 #1	188.496
D28 #2	138.816
D28 #3	133.872
LuNE #1	147.851
LuNE #2	179.244
LuNE #3	169.037
Extend Data Fig.5d
log2(FPKM+1)
	35CR #1	35CR #2	35CR #3	147 #1	147 #2	145.2 #1	145.2 #2	H660 #1	H660 #2	H660 #3	93 #1	93 #2
NKX2-1	0.492443	0.561816	0.374716	1.12504	0.389512	5.71755	5.83299	7.99999	8.0195	8.00023	7.15834	7.07315

## Sheet: Extended Data Fig.7a,d,f,g
Extend Data Fig.7a
log2(FPKM+1)
	49 #1	49 #2	93 #1	93 #2	145.1 #1	145.1 #2	145.2 #1	145.2 #2	173.1 #1	173.1 #2
NKX2-1	4.99711	5.14337	7.15834	7.07315	6.21006	6.08736	5.71755	5.83299	3.20048	3.10644
FOXA2	4.5384	4.67004	0	0.202145	4.73087	5.24796	5.42583	5.37955	0.535187	0.718504
ASCL1	8.05648	7.99201	8.89164	9.06924	9.28497	8.83762	7.73973	7.7583	0.848273	1.17032
NEUROD1	0.420731	0.126687	0	0.0337111	0.447074	0.0968383	0.268524	0.428503	5.84356	5.73503
Extend Data Fig.7d
RT-PCR analysis
	NKX2-1	ASCL1
sictrl #1	1.01975	0.970801
sictrl #2	1.09899	1.0325
sictrl #3	0.881259	0.996699
siASCL1 #1	0.589336	0.464633
siASCL1 #2	0.779734	0.509867
siASCL1 #3	0.545912	0.499044
Extend Data Fig.7f
	Number of orgnaoids		Number of orgnaoids		Number of orgnaoids		Number of orgnaoids
siCtrl #1	27	siNKX2-1 #1 #1	17	siNKX2-1 #2 #1	13	siASCL1 #1	6
siCtrl #2	26	siNKX2-1 #1 #2	16	siNKX2-1 #2 #2	11	siASCL1 #2	8
siCtrl #3	31	siNKX2-1 #1 #3	14	siNKX2-1 #2 #3	12	siASCL1 #3	13
siCtrl #4	40	siNKX2-1 #1 #4	15	siNKX2-1 #2 #4	10	siASCL1 #4	12
siCtrl #5	42	siNKX2-1 #1 #5	13	siNKX2-1 #2 #5	17	siASCL1 #5	11
siCtrl #6	32	siNKX2-1 #1 #6	13	siNKX2-1 #2 #6	14	siASCL1 #6	10
siCtrl #7	28	siNKX2-1 #1 #7	15	siNKX2-1 #2 #7	14	siASCL1 #7	10
# here refers to different areas
Extend Data Fig.7g
RT-PCR analysis
	ASCL1	SYP
plv #1	1.09598	0.871644
plv #2	0.8634	1.09663
plv #3	1.04062	1.03172
FOXA2 #1	2.55682	5.38986
FOXA2 #2	3.57659	5.93459
FOXA2 #3	2.56344	5.62964
NKX2-1 #1	1.69716	0.661552
NKX2-1 #2	0.598181	0.753652
NKX2-1 #3	0.660698	0.605399
